# Supplementary material for: Tn-Seq reveals hidden complexity in the utilization of host-derived glutathione in Francisella tularensis
Source: PLoS Pathog. 2020 Jun 3;16(6):e1008566. doi: 10.1371/journal.ppat.1008566 (PMC7340319; doi:10.1371/journal.ppat.1008566)
Supplement: S1 Table — (XLSX) [file ppat.1008566.s006.xlsx]

## Sheet: Sheet1
Locus Tag	Locus	Protein Name	Total TAs	Fraction TAs hit	Total reads	EL-ARTIST classification
FTL_0001	dnaA	chromosomal replication initiation protein	153	0.02	9	Essential
FTL_0002	-	DNA polymerase III subunit beta	126	0.024	11	Essential
FTL_0003	-	hypothetical protein	66	0.97	67216	Non-essential
FTL_0004	isftu1	transposase	100	1	91977	Non-essential
FTL_0005	-	Na+/H+ antiporter NHAP, fragment	67	0.985	81844	Non-essential
FTL_0006	-	indolepyruvate decarboxylase	145	0.979	188295	Non-essential
FTL_0007	-	hypothetical protein	16	1	17779	Non-essential
FTL_0008	-	peptidase	98	0.98	136606	Non-essential
FTL_0009	-	outer membrane protein	38	0.974	21945	Non-essential
FTL_0010	glpe	thiosulfate sulfurtransferase	52	0.962	6410	Non-essential
FTL_0011	secB1	preprotein translocase subunit SecB	29	0.966	6669	Non-essential
FTL_0012	recA	recombinase A	87	0.943	14600	Non-essential
FTL_0013	recX	regulatory protein recX	49	0.98	42951	Non-essential
FTL_0014	ssb	single-strand binding protein	48	0.042	8	Essential
FTL_0015	ackA	propionate kinase	122	0.975	123301	Non-essential
FTL_0016	pta	phosphate acetyltransferase	212	0.991	196668	Non-essential
FTL_0017	-	-	80	0.988	109580	Non-essential
FTL_0018	isftu1	transposase	100	1	92331	Non-essential
FTL_0019	-	sugar transferase	41	0.976	48885	Non-essential
FTL_0020	aspS	aspartyl-tRNA synthetase	160	0.031	493	Essential
FTL_0021	-	MFS superfamily proline/ betaine transporter	134	0.993	151858	Non-essential
FTL_0022	-	-	59	0.983	87829	Non-essential
FTL_0023	isftu1	transposase	100	1	105855	Non-essential
FTL_0024	-	serine transporter	159	0.975	80729	Non-essential
FTL_0025	-	hypothetical protein	32	0.969	33253	Non-essential
FTL_0026	-	3-hydroxyisobutyrate dehydrogenase	33	0.939	34343	Non-essential
FTL_0027	-	3-hydroxyisobutyrate dehydrogenase	60	0.967	61972	Non-essential
FTL_0028	-	aspartate carbamoyltransferase	96	0.979	100738	Non-essential
FTL_0029	carB	carbamoyl phosphate synthase large subunit	303	0.98	327819	Non-essential
FTL_0030	-	carbamoyl phosphate synthase small subunit	119	0.958	132034	Non-essential
FTL_0031	-	acid phosphatase	114	0.991	153016	Non-essential
FTL_0032	tmpT	thiopurine S-methyltransferase	85	1	87436	Non-essential
FTL_0033	pyrC	dihydroorotase	111	0.829	2867	Non-essential
FTL_0034	-	hypothetical protein	128	0.977	113950	Non-essential
FTL_0035	-	hypothetical protein	26	1	21677	Non-essential
FTL_0036	-	hypothetical protein	49	0.959	51830	Non-essential
FTL_0037	-	hypothetical protein	124	0.984	169274	Non-essential
FTL_0038	emrA2	HlyD family secretion protein	115	0.983	112650	Non-essential
FTL_0039	-	hypothetical protein	50	0.98	58179	Non-essential
FTL_0040	-	LysR family transcriptional regulator	102	1	128305	Non-essential
FTL_0041	-	hypothetical protein	36	1	46123	Non-essential
FTL_0042	isftu2	transposase	77	1	66766	Non-essential
FTL_0043	-	chorismate mutase	54	1	56053	Non-essential
FTL_0044	-	transglutaminase	313	0.981	429672	Non-essential
FTL_0045	-	orotidine 5'-phosphate decarboxylase	61	0.951	20518	Non-essential
FTL_0046	-	diyroorotate dehydrogenase	80	0.975	22106	Non-essential
FTL_0047	-	hypothetical protein	12	1	11915	Non-essential
FTL_0048	-	prephenate dehydrogenase.	71	0.972	97497	Non-essential
FTL_0049	-	D-tyrosyl-tRNA(Tyr) deacylase	41	1	45213	Non-essential
FTL_0050	-	hypothetical protein	91	1	111661	Non-essential
FTL_0051	-	hypothetical protein	48	0.979	61396	Non-essential
FTL_0052	-	hypothetical protein	65	0.969	56904	Non-essential
FTL_0053	-	Beta-fructofuranosidase	98	0.99	137537	Non-essential
FTL_0054	isftu1	transposase	100	1	93023	Non-essential
FTL_0055	-	hypothetical protein	66	0.985	78212	Non-essential
FTL_0056	-	NADH dehydrogenase	72	0.958	68746	Non-essential
FTL_0057	-	hypothetical protein	77	0.935	78295	Non-essential
FTL_0058	-	aromatic amino acid HAAP transporter	137	0.109	2427	Essential
FTL_0059	gidB	16S rRNA methyltransferase GidB	63	0.968	52160	Non-essential
FTL_0060	-	hypothetical protein	71	0.944	74328	Non-essential
FTL_0061	-	hypothetical protein	124	0.992	184735	Non-essential
FTL_0062	-	transcriptional regulator	57	0.965	67611	Non-essential
FTL_0063	-	major facilitator transporter	164	0.994	209848	Non-essential
FTL_0064	-	-	55	1	53910	Non-essential
FTL_0065	-	-	96	0.979	122677	Non-essential
FTL_0066	-	-	26	0.962	23173	Non-essential
FTL_0067	-	-	55	1	59774	Non-essential
FTL_0068	-	phosphoheptose isomerase	55	0.091	588	Essential
FTL_0069	-	outer membrane lipoprotein	52	0.096	516	Essential
FTL_0070	rpsT	30S ribosomal protein S20	21	0.143	2102	Essential
FTL_0071	-	GTP-binding protein LepA	153	0.418	6220	Essential and non-essential domains
FTL_0072	mnmA	tRNA-specific 2-thiouridylase MnmA	92	0.054	1173	Essential
FTL_0073	-	hypothetical protein	102	0.941	47280	Non-essential
FTL_0074	-	peptide deformylase	42	0.167	2149	Essential
FTL_0075	-	riboflavin synthase beta subunit (6,7-dimethl-8-ribityllumazine synthase)	41	0.073	1323	Essential
FTL_0076	-	riboflavin biosynthesis protein ribA/GTP-cyclohydrolase II	116	0.026	17	Essential
FTL_0077	-	riboflavin synthase subunit alpha	66	0.121	3592	Essential
FTL_0078	-	riboflavin biosynthesis protein ribD	100	0	0	Essential
FTL_0079	isftu2	transposase	76	1	61738	Non-essential
FTL_0080	isftu1	transposase	94	1	87924	Non-essential
FTL_0081	-	-	70	0.986	88762	Non-essential
FTL_0082	-	B-type cytochrome	66	0.985	78519	Non-essential
FTL_0083	-	-	36	0.944	33635	Non-essential
FTL_0084	-	-	46	1	75380	Non-essential
FTL_0085	nhaA	pH-dependent sodium/proton antiporter	131	0.977	169487	Non-essential
FTL_0086	-	hypothetical protein	79	0.987	72042	Non-essential
FTL_0087	-	acetyltransferase protein	81	0.975	30505	Non-essential
FTL_0088	-	acetyltransferase protein	72	0.056	111	Essential
FTL_0089	-	ferredoxin	27	0.074	469	Essential
FTL_0090	-	hypothetical protein	74	0.095	1610	Essential
FTL_0091	-	O-methyltransferase	43	1	55099	Non-essential
FTL_0092	purT	phosphoribosylglycinamide formyltransferase 2	120	0.992	159953	Non-essential
FTL_0093	chiB	chitinase	234	0.991	330753	Non-essential
FTL_0094	clpB	ClpB protein	249	0.988	283276	Non-essential
FTL_0095	-	-	34	0.971	29942	Non-essential
FTL_0096	-	-	42	1	61924	Non-essential
FTL_0097	-	hypothetical protein	32	0.875	38786	Non-essential
FTL_0098	trpA	tryptophan synthase subunit alpha	81	0.988	97596	Non-essential
FTL_0099	-	tryptophan synthase subunit beta	97	0.979	136098	Non-essential
FTL_0100	-	carboxypeptidase,fragment	166	0.976	219767	Non-essential
FTL_0101	-	voltage-gated ClC-type chloride channel clcA	102	0.971	141255	Non-essential
FTL_0102	-	hypothetical protein	37	0.973	47315	Non-essential
FTL_0103	-	hypothetical protein	42	0.976	53003	Non-essential
FTL_0104	-	hypothetical protein	40	1	43686	Non-essential
FTL_0105	-	hypothetical protein	38	0.947	26935	Non-essential
FTL_0106	-	-	64	0.969	80117	Non-essential
FTL_0107	isftu1	transposase	100	1	106881	Non-essential
FTL_0108	-	hypothetical protein	110	0.991	104005	Non-essential
FTL_0109	-	hypothetical protein	40	0.975	38380	Non-essential
FTL_0110	-	hypothetical protein	25	1	25067	Non-essential
FTL_0111	iglA	intracellular growth locus, subunit A	46	1	59559	Non-essential
FTL_0112	iglB	intracellular growth locus, subunit B	166	0.988	188156	Non-essential
FTL_0113	iglC	intracellular growth locus, subunit C	75	0.987	80103	Non-essential
FTL_0114	iglD	intracellular growth locus, subunit D	131	1	118023	Non-essential
FTL_0115	-	hypothetical protein	89	0.966	81004	Non-essential
FTL_0116	pdpC	PdpC protein	496	0.984	480989	Non-essential
FTL_0117	-	hypothetical protein	101	0.99	98556	Non-essential
FTL_0118	-	hypothetical protein	132	0.992	122718	Non-essential
FTL_0119	-	hypothetical protein	83	1	67788	Non-essential
FTL_0120	-	hypothetical protein	181	1	190690	Non-essential
FTL_0121	-	hypothetical protein	61	1	68825	Non-essential
FTL_0122	-	hypothetical protein	236	0.983	184565	Non-essential
FTL_0123	-	hypothetical protein	53	1	53464	Non-essential
FTL_0124	-	hypothetical protein	48	1	36188	Non-essential
FTL_0125	pdpB	PdpB protein	447	0.984	389202	Non-essential
FTL_0126	pdpA	PdpA protein	296	0.993	302793	Non-essential
FTL_0127	-	formate dehydrogenase	70	1	83456	Non-essential
FTL_0128	isftu1	transposase	100	1	106624	Non-essential
FTL_0129	-	2-isopropylmalate synthase	80	0.975	88517	Non-essential
FTL_0130	-	isopropylmalate/homocitrate/citramalate synthase family protein	25	0.96	32645	Non-essential
FTL_0131	-	branched-chain amino acid aminotransferase	102	0.98	125694	Non-essential
FTL_0132	-	pyruvate phosphate dikinase	242	0.988	254191	Non-essential
FTL_0133	feoB	ferrous iron transport protein	241	0.983	140314	Non-essential
FTL_0134	-	hypothetical protein	51	0.961	58864	Non-essential
FTL_0135	isftu1	transposase	100	1	92170	Non-essential
FTL_0136	-	hypothetical protein	66	0.985	62013	Non-essential
FTL_0137	-	lipopolysaccharide protein	114	0.982	98345	Non-essential
FTL_0138	-	ribonuclease II family protein	181	0.945	53367	Non-essential
FTL_0139	-	carboxylesterase/phospholipase family protein	77	0.377	16639	Essential and non-essential domains
FTL_0140	hemC	porphobilinogen deaminase	92	0.098	1475	Essential
FTL_0141	-	camphor resistance protein CrcB	41	0.976	65221	Non-essential
FTL_0142	-	hypothetical protein	45	0.978	71011	Non-essential
FTL_0143	-	hypothetical protein	36	0.972	78205	Non-essential
FTL_0144	-	hypothetical protein	15	0.933	16327	Non-essential
FTL_0145	-	ABC transporter membrane protein	201	0.08	5053	Essential
FTL_0146	-	ABC transporter ATP-binding protein	111	0.405	90770	Essential and non-essential domains
FTL_0147	-	hypothetical protein	167	0.988	219894	Non-essential
FTL_0148	-	Sodium/hydrogen exchanger (antiporter) family protein	202	0.96	29119	Non-essential
FTL_0149	-	carbonic anhydrase	48	1	44400	Non-essential
FTL_0150	-	lipoprotein releasing system, subunit B, outer membrane lipoprotein	84	0.155	1157	Essential
FTL_0151	ipk	4-diphosphocytidyl-2-C-methyl-D-erythritol kinase	98	0.102	529	Essential
FTL_0152	-	hypothetical protein	38	1	45330	Non-essential
FTL_0153	isftu1	transposase	97	1	107890	Non-essential
FTL_0154	-	-	35	0.943	26575	Non-essential
FTL_0155	-	-	39	0.923	39941	Non-essential
FTL_0156	-	phosphate transport protein	98	0.112	488	Essential
FTL_0157	-	hypothetical protein	74	0.122	662	Essential
FTL_0158	acpA	acid phosphatase, phospholipase C (EC:3.1.4.3)	150	0.967	177667	Non-essential
FTL_0159	-	hydrolase subunit	88	0.966	97817	Non-essential
FTL_0160	-	LamB/YcsF family protein	60	0.933	66403	Non-essential
FTL_0161	-	-	65	0.969	61416	Non-essential
FTL_0162	-	hypothetical protein	84	0.952	91894	Non-essential
FTL_0163	-	MFS transporter	21	1	21481	Non-essential
FTL_0164	isftu1	transposase	100	1	91544	Non-essential
FTL_0165	-	dicarboxylate MFS transporter	12	1	9430	Non-essential
FTL_0166	-	universal stress protein	73	0.986	85442	Non-essential
FTL_0167	-	DNA/RNA helicase	298	0.97	312089	Non-essential
FTL_0168	-	hypothetical protein	74	0.959	85654	Non-essential
FTL_0169	-	hypothetical protein	66	0.091	1856	Essential
FTL_0170	-	hypothetical protein	50	0.96	66857	Non-essential
FTL_0171	-	tetrapyrrole methyltransferase family protein	92	0.978	64681	Non-essential
FTL_0172	murC	UDP-N-acetylmuramate--L-alanine ligase	145	0.772	7465	Essential and non-essential domains
FTL_0173	aroE	shikimate 5-dehydrogenase	76	0.961	42927	Non-essential
FTL_0174	-	hypothetical protein	38	1	48174	Non-essential
FTL_0175	rpmH	50S ribosomal protein L34	7	0.143	7	Essential
FTL_0176	-	ribonuclease P protein component	28	0.036	6	Essential
FTL_0177	-	hypothetical protein	28	0.429	6254	Essential and non-essential domains
FTL_0178	yidC	inner-membrane protein	174	0.017	28	Essential
FTL_0179	ddg	acyltransferase	91	0.022	5	Essential
FTL_0180	htrB	acyltransferase	99	0.051	87	Essential
FTL_0181	-	Type IV pili fiber building block protein	48	0.521	14181	Essential and non-essential domains
FTL_0182	-	elongation factor P	50	0.12	89	Essential
FTL_0183	-	oligoribonuclease	46	0.152	1620	Essential
FTL_0184	-	hypothetical protein	18	0.944	21316	Non-essential
FTL_0185	isftu1	transposase	97	1	105247	Non-essential
FTL_0186	-	hypothetical protein	146	0.973	153565	Non-essential
FTL_0187	-	cyclohexadienyl dehydratase	86	0.965	75056	Non-essential
FTL_0188	-	cytochrome d terminal oxidase, polypeptide subunit II	141	0.021	31	Essential
FTL_0189	-	cytochrome d terminal oxidase, polypeptide subunit I	163	0.031	56	Essential
FTL_0190	-	major facilitator transporter	149	0.987	141402	Non-essential
FTL_0191	-	cytochrome O ubiquinol oxidase subunit II	91	0.978	76417	Non-essential
FTL_0192	-	cytochrome O ubiquinol oxidase subunit I	196	0.985	156543	Non-essential
FTL_0193	-	cytochrome O ubiquinol oxidase, subunit III	60	0.983	47492	Non-essential
FTL_0194	-	cytochrome O ubiquinol oxidase subunit IV	37	1	29544	Non-essential
FTL_0195	-	protoheme IX farnesyltransferase	115	0.965	76674	Non-essential
FTL_0196	-	UDP-3-O-[3-hydroxymyristoyl] glucosamine N-acyltransferase	104	0.99	135842	Non-essential
FTL_0197	-	hypothetical protein	69	0.971	66062	Non-essential
FTL_0198	-	pyridoxal kinase	95	0.979	70611	Non-essential
FTL_0199	-	hypothetical protein	54	1	47769	Non-essential
FTL_0200	-	methanol dehydrogenase regulatory protein	92	0.978	126284	Non-essential
FTL_0201	-	hypothetical protein	99	0.929	106530	Non-essential
FTL_0202	-	hypothetical protein	53	0.981	57485	Non-essential
FTL_0203	-	hypothetical protein	101	0.96	131156	Non-essential
FTL_0204	-	hypothetical protein	95	0.979	133468	Non-essential
FTL_0205	-	hypothetical protein	73	0.973	84034	Non-essential
FTL_0206	-	hypothetical protein	180	0.972	219795	Non-essential
FTL_0207	-	pyrrolidone-carboxylate peptidase	63	0.968	82281	Non-essential
FTL_0208	-	putative cytochrome c-type biogenesis protein	66	0.97	73855	Non-essential
FTL_0209	-	DNA polymerase III subunit chi	49	0.653	6411	Essential and non-essential domains
FTL_0210	valS	valyl-tRNA synthetase	252	0.052	137	Essential
FTL_0211	-	hypothetical protein	110	0.973	135379	Non-essential
FTL_0212	-	hypothetical protein	110	0.991	145076	Non-essential
FTL_0213	-	hypothetical protein	33	0.97	44884	Non-essential
FTL_0214	-	L-lactate dehydrogenase	105	0.981	128842	Non-essential
FTL_0215	-	dihydropteridine reductase	74	1	96470	Non-essential
FTL_0216	-	MutT/nudix family protein	39	0.949	52851	Non-essential
FTL_0217	fumC	fumarate hydratase	123	0.992	159930	Non-essential
FTL_0218	gltX	glutamyl-tRNA synthetase	131	0.053	484	Essential
FTL_0219	-	hypothetical protein	73	0.986	93449	Non-essential
FTL_0220	isftu2	transposase	86	1	74922	Non-essential
FTL_0221	-	amino acid permease	147	0.986	220537	Non-essential
FTL_0222	-	hypothetical protein	84	0.988	111777	Non-essential
FTL_0223	-	dihydrofolate reductase type I	56	0.161	161	Essential
FTL_0224	rpsB	30S ribosomal protein S2	59	0.051	33	Essential
FTL_0225	tsf	elongation factor Ts	53	0.019	11	Essential
FTL_0226	pyrH	uridylate kinase	64	0.016	27	Essential
FTL_0227	frr	ribosome recycling factor	48	0.146	1359	Essential
FTL_0228	uppS	undecaprenyl pyrophosphate synthase	71	0.099	34	Essential
FTL_0229	cdsA	phosphatidate cytidylyltransferase	85	0.082	470	Essential
FTL_0230	dut	deoxyuridine 5'-triphosphate nucleotidohydrolase	39	0.077	57	Essential
FTL_0231	pgsA	phosphatidylglycerophosphate synthetase	64	0.047	1570	Essential
FTL_0232	rpsL	30S ribosomal protein S12	33	0.061	24	Essential
FTL_0233	rpsG	30S ribosomal protein S7	39	0.103	42	Essential
FTL_0234	-	elongation factor G	148	0.047	564	Essential
FTL_0235	rpsJ	30S ribosomal protein S10	32	0	0	Essential
FTL_0236	rplC	50S ribosomal protein L3	50	0.06	26	Essential
FTL_0237	rplD	50S ribosomal protein L4	52	0.019	2	Essential
FTL_0238	rplW	50S ribosomal protein L23	26	0.038	49	Essential
FTL_0239	rplB	50S ribosomal protein L2	80	0	0	Essential
FTL_0240	rpsS	30S ribosomal protein S19	20	0	0	Essential
FTL_0241	rplV	50S ribosomal protein L22	28	0	0	Essential
FTL_0242	rpsC	30S ribosomal protein S3	57	0.035	12	Essential
FTL_0243	rplP	50S ribosomal protein L16	32	0	0	Essential
FTL_0244	-	50S ribosomal protein L29	20	0	0	Essential
FTL_0245	rpsQ	30S ribosomal protein S17	29	0.138	38	Essential
FTL_0246	rplN	50S ribosomal protein L14	33	0.03	17	Essential
FTL_0247	rplX	50S ribosomal protein L24	32	0.031	4	Essential
FTL_0248	rplE	50S ribosomal protein L5	55	0.036	24	Essential
FTL_0249	rpsN	30S ribosomal protein S14	28	0	0	Essential
FTL_0250	rpsH	30S ribosomal protein S8	35	0	0	Essential
FTL_0251	rplF	50S ribosomal protein L6	49	0.061	24	Essential
FTL_0252	rplR	50S ribosomal protein L18	36	0.028	3	Essential
FTL_0253	rpsE	30S ribosomal protein S5	37	0.027	2	Essential
FTL_0254	rpmD	50S ribosomal protein L30	24	0	0	Essential
FTL_0255	rplO	50S ribosomal protein L15	37	0	0	Essential
FTL_0256	secY	preprotein translocase subunit SecY	134	0.037	23	Essential
FTL_0257	rpmJ	50S ribosomal protein L36	12	0.083	4	Essential
FTL_0258	rpsM	30S ribosomal protein S13	31	0	0	Essential
FTL_0259	-	30S ribosomal protein S11	36	0.056	8	Essential
FTL_0260	rpsD	30S ribosomal protein S4	58	0	0	Essential
FTL_0261	-	DNA-directed RNA polymerase subunit alpha	112	0.036	31	Essential
FTL_0262	rplQ	50S ribosomal protein L17	38	0.079	630	Essential
FTL_0263	isftu1	transposase	68	1	76849	Non-essential
FTL_0264	-	-	83	1	76549	Non-essential
FTL_0265	-	hypothetical protein	143	0.993	216646	Non-essential
FTL_0266	isftu1	transposase	100	1	91969	Non-essential
FTL_0267	htpG	heat shock protein 90	184	0.984	135595	Non-essential
FTL_0268	isftu1	transposase	100	1	91696	Non-essential
FTL_0269	gdh	glutamate dehydrogenase	115	0.939	21355	Non-essential
FTL_0270	isftu2	transposase	84	1	62626	Non-essential
FTL_0271	-	hypothetical protein	71	0.958	88246	Non-essential
FTL_0272	-	diaminopimelate decarboxylase	134	0.993	160178	Non-essential
FTL_0273	-	glutamate/gamma-aminobutyrate anti-porter	156	0.974	202262	Non-essential
FTL_0274	-	-	23	1	28101	Non-essential
FTL_0275	-	methylated-DNA--protein-cysteine methyltransferase	66	0.985	58300	Non-essential
FTL_0276	-	hypothetical protein	85	0.953	87546	Non-essential
FTL_0277	-	mercuric reductase protein	154	0.968	179664	Non-essential
FTL_0278	-	hypothetical protein	70	0.971	75226	Non-essential
FTL_0279	-	hypothetical protein	35	1	24147	Non-essential
FTL_0280	-	amino acid permease	87	0.989	113880	Non-essential
FTL_0281	-	heat shock protein, hsp40	72	1	82564	Non-essential
FTL_0282	-	hypothetical protein	103	0.99	115603	Non-essential
FTL_0283	-	aromatic amino acid HAAP transporter	146	0.979	165344	Non-essential
FTL_0284	-	hypothetical protein	43	0.953	11526	Non-essential
FTL_0285	-	GTP pyrophosphokinase	194	0.964	200039	Non-essential
FTL_0286	-	hypothetical protein	60	1	76246	Non-essential
FTL_0287	-	hypothetical protein	55	0.945	64303	Non-essential
FTL_0288	-	hypothetical protein	91	1	97757	Non-essential
FTL_0289	-	hypothetical protein	93	0.978	95018	Non-essential
FTL_0290	xerC	integrase/recombinase XerC	95	0.968	9222	Non-essential
FTL_0291	-	aromatic amino acid HAAP transporter	167	0.964	184135	Non-essential
FTL_0292	-	-	114	0.956	120239	Non-essential
FTL_0293	secB2	preprotein translocase subunit SecB	43	1	52582	Non-essential
FTL_0294	mutS	DNA mismatch repair protein MutS	260	0.988	301871	Non-essential
FTL_0295	-	acetyl-CoA carboxylase carboxyltransferase subunit alpha	79	0.114	1234	Essential
FTL_0296	-	hypothetical protein	43	0.907	51112	Non-essential
FTL_0297	-	hypothetical protein	105	0.933	113197	Non-essential
FTL_0298	-	hypothetical protein	201	0.975	234053	Non-essential
FTL_0299	murQ	N-acetylmuramic acid 6-phosphate etherase	100	0.99	117604	Non-essential
FTL_0300	-	hypothetical protein	41	0.976	60101	Non-essential
FTL_0301	-	hypothetical protein	49	0.918	47913	Non-essential
FTL_0302	isftu2	transposase	73	1	56839	Non-essential
FTL_0303	-	hypothetical protein	62	0.968	57290	Non-essential
FTL_0304	nhaP	Na+/H+ antiporter	155	0.974	167942	Non-essential
FTL_0305	-	hypothetical protein	81	0.025	1241	Essential
FTL_0306	-	tryptophanyl-tRNA synthetase	97	0.052	27	Essential
FTL_0307	coaE	dephospho-CoA kinase	63	0.079	1305	Essential
FTL_0308	-	hypothetical protein	113	0.062	2562	Essential
FTL_0309	aceE	pyruvate dehydrogenase subunit E1	241	0.029	40	Essential
FTL_0310	-	dihydrolipoamide acetyltransferase	147	0.027	22	Essential
FTL_0311	-	dihydrolipoamide dehydrogenase	129	0.031	392	Essential
FTL_0312	-	transposase	11	1	8600	Non-essential
FTL_0313	-	hypothetical protein	20	1	18706	Non-essential
FTL_0314	isftu1	transposase	100	1	105870	Non-essential
FTL_0315	-	MutT protein	78	0.974	78370	Non-essential
FTL_0316	-	arsenate reductase	33	1	28382	Non-essential
FTL_0317	-	hypothetical protein	23	1	25942	Non-essential
FTL_0318	-	lipoprotein	18	1	30541	Non-essential
FTL_0319	-	hypothetical protein	153	0.941	33917	Non-essential
FTL_0320	-	aspartate aminotransferase	154	0.987	169455	Non-essential
FTL_0321	-	-	33	1	44938	Non-essential
FTL_0322	-	-	137	0.971	148501	Non-essential
FTL_0323	-	-	97	0.979	122767	Non-essential
FTL_0324	-	-	31	0.968	20774	Non-essential
FTL_0325	-	OmpA family protein	143	0.671	76617	Essential and non-essential domains
FTL_0326	-	FKBP-type 16 kDa peptidyl-prolyl cis-transisomerase	37	0.162	66	Essential
FTL_0327	ispH	4-hydroxy-3-methylbut-2-enyl diphosphate reductase	93	0.065	4811	Essential
FTL_0328	-	chorismate mutase	34	0.971	23487	Non-essential
FTL_0329	pssA	CDP-alcohol phosphatidyltransferase	99	0.121	3928	Essential
FTL_0330	-	hypothetical protein	13	1	16296	Non-essential
FTL_0331	-	TolQ protein	75	0.04	12	Essential
FTL_0332	-	TolR protein	40	0.025	4	Essential
FTL_0333	-	hypothetical protein	83	0.048	58	Essential
FTL_0334	-	TolB protein precursor	160	0.062	1058	Essential
FTL_0335	-	lipoprotein	26	1	20103	Non-essential
FTL_0336	-	peptidoglycan-associated lipoprotein	65	0.123	1345	Essential
FTL_0337	-	-	131	0.977	135141	Non-essential
FTL_0338	-	N-acetyltransferase GCN5	42	1	36021	Non-essential
FTL_0339	isftu1	transposase	97	1	105434	Non-essential
FTL_0340	-	hypothetical protein	20	1	15193	Non-essential
FTL_0341	-	deoxyribodipyrimidine photolyase	59	0.966	55638	Non-essential
FTL_0342	-	deoxyribodipyrimidine photolyase	48	0.979	49255	Non-essential
FTL_0343	-	hypothetical protein	156	0.987	170995	Non-essential
FTL_0344	-	hypothetical protein	11	0.909	12614	Non-essential
FTL_0345	-	bile acid symporter family protein	121	0.967	116808	Non-essential
FTL_0346	-	hypothetical protein	60	1	54645	Non-essential
FTL_0347	-	hypothetical protein	71	0.93	89676	Non-essential
FTL_0348	-	-	50	1	41380	Non-essential
FTL_0349	-	-	25	1	29728	Non-essential
FTL_0350	-	-	68	1	61790	Non-essential
FTL_0351	-	-	52	1	65278	Non-essential
FTL_0352	-	hypothetical protein	53	0.962	55258	Non-essential
FTL_0353	isftu1	transposase	100	1	91665	Non-essential
FTL_0354	-	hypothetical protein	44	0.977	36314	Non-essential
FTL_0355	ubiA	4-hydroxybenzoate polyprenyltransferase	120	0.117	8537	Essential
FTL_0356	ubiC	chorismate pyruvate lyase	66	0.455	2671	Essential and non-essential domains
FTL_0357	rph	ribonuclease PH	60	0.933	40984	Non-essential
FTL_0358	-	hypothetical protein	31	0.968	8016	Non-essential
FTL_0359	-	Type IV pili fiber building block protein	87	0.989	77712	Non-essential
FTL_0360	-	heat shock protein HtpX	120	0.992	96284	Non-essential
FTL_0361	-	LemA-like protein	56	0.982	52015	Non-essential
FTL_0362	-	-	36	0.944	32793	Non-essential
FTL_0363	-	-	60	0.967	53543	Non-essential
FTL_0364	-	-	27	1	28893	Non-essential
FTL_0365	-	-	70	0.957	76214	Non-essential
FTL_0366	-	-	71	0.986	83342	Non-essential
FTL_0367	isftu2	transposase	73	1	56468	Non-essential
FTL_0368	-	-	111	0.991	113860	Non-essential
FTL_0369	-	-	57	1	54619	Non-essential
FTL_0370	-	arsenical restistance operon repressor	32	0.938	30336	Non-essential
FTL_0371	-	hypothetical protein	77	0.961	79794	Non-essential
FTL_0372	gpsA	NAD(P)H-dependent glycerol-3-phosphate dehydrogenase	98	0.929	9821	Non-essential
FTL_0373	-	hypothetical protein	56	1	44782	Non-essential
FTL_0374	-	DNA repair protein RadA	129	0.984	137131	Non-essential
FTL_0375	-	hypothetical protein	71	0.972	70320	Non-essential
FTL_0376	-	hypothetical protein	83	0.976	91785	Non-essential
FTL_0377	-	chorismate synthase	91	0.11	2908	Essential
FTL_0378	-	hypothetical protein	83	0.952	80847	Non-essential
FTL_0379	-	methionine sulfoxide reductase B	56	0.982	51280	Non-essential
FTL_0380	-	superoxide dismuate (Cu-Zn) precusor	52	0.981	61398	Non-essential
FTL_0381	-	hypothetical protein	83	1	81864	Non-essential
FTL_0382	-	amino acid permease	158	0.962	133957	Non-essential
FTL_0383	manA	mannose-6-phosphate isomerase, fragment	37	0.973	36811	Non-essential
FTL_0384	-	-	33	1	52874	Non-essential
FTL_0385	-	-	36	1	51681	Non-essential
FTL_0386	-	-	27	0.963	34228	Non-essential
FTL_0387	aspC1	aspartate aminotransferase	115	0.948	75895	Non-essential
FTL_0388	-	cation transporter	105	0.952	114800	Non-essential
FTL_0389	-	DNA repair protein recN	153	0.993	157072	Non-essential
FTL_0390	-	Type IV pili fiber building block protein	119	0.992	160770	Non-essential
FTL_0391	-	hypothetical protein	23	1	23355	Non-essential
FTL_0392	-	Type IV pili fiber building block protein	11	0.727	4889	Non-essential
FTL_0393	lpxE	lipid A 1-phosphatase	84	1	81231	Non-essential
FTL_0394	folD	bifunctional 5,10-methylene-tetrahydrofolate dehydrogenase/ 5,10-methylene-tetrahydrofolate cyclohydrolase	78	0.064	3148	Essential
FTL_0395	purM	phosphoribosylaminoimidazole synthetase	91	0.978	38960	Non-essential
FTL_0396	purCD	fusion protein PurC/PurD	196	0.969	98481	Non-essential
FTL_0397	purN	phosphoribosylglycinamide formyltransferase	66	0.97	54583	Non-essential
FTL_0398	purE	phosphoribosylaminoimidazole carboxylase,catalyic subunit	44	0.955	7261	Non-essential
FTL_0399	purK	phosphoribosylaminoimidazole carboxylase ATPase subunit	94	0.074	351	Essential
FTL_0400	isftu2	transposase	76	1	60386	Non-essential
FTL_0401	-	Sua5_yciO_yrdC family protein	50	0.98	48521	Non-essential
FTL_0402	ispZ	intracellular septation protein A family protein	65	0.954	20480	Non-essential
FTL_0403	-	hypothetical protein	37	0.919	35109	Non-essential
FTL_0404	glk	glucose kinase	110	0.736	2216	Essential and non-essential domains
FTL_0405	ubiE	menaquinone biosynthesis methyltransferase	63	0.063	208	Essential
FTL_0406	-	hypothetical protein	66	0.015	2	Essential
FTL_0407	ubiB	2-polyprenylphenol 6-hydroxylase	157	0.089	5935	Essential
FTL_0408	hitA	histidine triad (HIT) family protein	34	1	27835	Non-essential
FTL_0409	-	purine/pyrimidine phosphoribosyl transferase family protein	71	1	73208	Non-essential
FTL_0410	-	hypothetical protein	99	0.242	6404	Essential
FTL_0411	-	hypothetical protein	91	0.989	63218	Non-essential
FTL_0412	murB	UDP-N-acetylenolpyruvoylglucosamine reductase	98	0.102	379	Essential
FTL_0413	murA	UDP-N-acetylglucosamine 1-carboxyvinyltransferase	140	0.086	90	Essential
FTL_0414	engA	GTP-binding protein EngA	131	0.053	136	Essential
FTL_0415	-	hypothetical protein	53	0.887	70323	Non-essential
FTL_0416	isftu2	transposase	73	1	56494	Non-essential
FTL_0417	isftu1	transposase	94	1	87164	Non-essential
FTL_0418	-	hypothetical protein	27	1	26229	Non-essential
FTL_0419	-	oligopeptidase A	190	0.963	90936	Non-essential
FTL_0420	-	hypothetical protein	38	0.079	805	Essential
FTL_0421	-	lipoprotein	47	0.957	36044	Non-essential
FTL_0422	-	-	40	1	31612	Non-essential
FTL_0423	-	hypothetical protein	50	1	38645	Non-essential
FTL_0424	-	lipoprotein	49	1	36211	Non-essential
FTL_0425	-	Type IV pili glycosylation protein	171	0.977	164672	Non-essential
FTL_0426	-	DNA topoisomerase I	204	0.123	7256	Essential
FTL_0427	-	chmomosome partition protein A	58	0.966	48450	Non-essential
FTL_0428	-	chromosome partition protein B	85	0.965	74407	Non-essential
FTL_0429	-	glutamine amidotransferase	77	0.948	56725	Non-essential
FTL_0430	-	hypothetical protein	86	0.965	54893	Non-essential
FTL_0431	-	hypothetical protein	27	0.963	27867	Non-essential
FTL_0432	-	hypothetical protein	21	0.952	22532	Non-essential
FTL_0433	-	ribosomal large subunit methyltransferase J	57	0.965	21022	Non-essential
FTL_0434	-	hypothetical protein	50	0.12	1472	Essential
FTL_0435	lspA	lipoprotein signal peptidase	54	0.167	2443	Essential
FTL_0436	ileS	isoleucyl-tRNA synthetase	240	0.054	455	Essential
FTL_0437	-	riboflavin biosynthesis protein RibF	99	0.091	2449	Essential
FTL_0438	-	malate dehydrogenase	186	0.629	3198	Essential and non-essential domains
FTL_0439	-	hypothetical protein	154	0.838	5945	Essential and non-essential domains
FTL_0440	isftu1	transposase	94	1	100275	Non-essential
FTL_0441	isftu2	transposase	108	0.991	98982	Non-essential
FTL_0442	-	hypothetical protein	67	1	75839	Non-essential
FTL_0443	-	major facilitator transporter	150	0.973	189863	Non-essential
FTL_0444	metG	methionyl-tRNA synthetase	195	0.113	4884	Essential
FTL_0445	-	hypothetical protein	60	0.95	61229	Non-essential
FTL_0446	-	hypothetical protein	21	0.905	22822	Non-essential
FTL_0447	-	hypothetical protein	134	0.963	105591	Non-essential
FTL_0448	-	hypothetical protein	84	0.988	77413	Non-essential
FTL_0449	pigR	pathogenicity island gene regulator	23	0.957	2788	Non-essential
FTL_0450	psd	phosphatidylserine decarboxylase	97	0.062	51	Essential
FTL_0451	-	hypothetical protein	103	0.563	11472	Essential and non-essential domains
FTL_0452	-	bifunctional nicotinamide mononucleotide adenylyltransferase/ADP-ribose pyrophosphatase	114	0.281	3198	Essential and non-essential domains
FTL_0453	-	UDP-N-acetylglucosamine pyrophosphorylase/glucosamine-1-phosphate N-acetyltransferase	117	0.009	4	Essential
FTL_0454	-	glucosamine--fructose-6-phosphate aminotransferase	193	0.031	335	Essential
FTL_0455	-	acetyltransferase	55	0.945	59195	Non-essential
FTL_0456	rpsU	30S ribosomal protein S21	16	1	14866	Non-essential
FTL_0457	-	cold shock protein	17	0.941	13516	Non-essential
FTL_0458	-	hypothetical protein	36	0.972	34280	Non-essential
FTL_0459	-	methionine aminopeptidase	68	0.044	135	Essential
FTL_0460	-	hypothetical protein	87	0.011	390	Essential
FTL_0461	-	hypothetical protein	70	0.957	62424	Non-essential
FTL_0462	-	DNA topoisomerase IV subunit A	233	0.957	72402	Non-essential
FTL_0463	-	5'-methylthioadenosine/S-adenosylhomocysteine nucleosidase	65	0.077	134	Essential
FTL_0464	-	hypothetical protein	101	0.901	66488	Non-essential
FTL_0465	-	BNR/Asp-box repeat-containing protein	129	0.977	112543	Non-essential
FTL_0466	-	soluble lytic murein transglycosylase	231	0.19	1666	Essential
FTL_0467	-	hypothetical protein	25	1	34972	Non-essential
FTL_0468	isftu2	transposase	79	1	67946	Non-essential
FTL_0469	-	hypothetical protein	53	0.981	58726	Non-essential
FTL_0470	-	hypothetical protein	58	0.966	41799	Non-essential
FTL_0471	-	hypothetical protein	43	0.953	33681	Non-essential
FTL_0472	-	DNA polymerase III subunit alpha	324	0.025	2979	Essential
FTL_0473	-	peptide deformylase	70	0.929	62107	Non-essential
FTL_0474	-	lipoprotein releasing system, subunit C,putative membrane protein	145	0.014	6	Essential
FTL_0475	-	lipoprotein releasing system, subunit D, ABC transporter ATP-binding protein	68	0.103	2277	Essential
FTL_0476	-	lysine decarboxylase, inducable	215	0.949	202847	Non-essential
FTL_0477	gcvT	glycine cleavage system aminomethyltransferase T	93	0.989	30303	Non-essential
FTL_0478	-	glycine cleavage system H protein	27	0.963	9029	Non-essential
FTL_0479	-	glycine dehydrogenase subunit 1	142	0.965	54877	Non-essential
FTL_0480	-	glycine dehydrogenase subunit 2	139	0.971	52768	Non-essential
FTL_0481	-	shikimate 5-dehydrogenase	91	0.989	73095	Non-essential
FTL_0482	-	pullulonase	321	0.981	310975	Non-essential
FTL_0483	glgB	glycogen branching protein	187	0.979	72914	Non-essential
FTL_0484	pgm	phosphoglucomutase	146	0.062	2997	Essential
FTL_0485	glgC	glucose-1-phosphate adenylyltransferase	126	0.984	160000	Non-essential
FTL_0486	glgA	glycogen synthase	146	0.959	34228	Non-essential
FTL_0487	-	maltodextrin phosphorylase	268	0.951	205528	Non-essential
FTL_0488	-	4-alpha-glucanotransferase	149	0.98	116367	Non-essential
FTL_0489	glyQ	glycyl-tRNA synthetase subunit alpha	78	0.038	294	Essential
FTL_0490	-	UDP-N-acetylmuramoylalanyl-D-glutamate--2,6-diaminopimelate ligase	175	0.063	3975	Essential
FTL_0491	-	outer membrane lipoprotein	49	0.959	38137	Non-essential
FTL_0492	-	UDP-N--acetylmuramoylalanyl-D-glutamyl-2,6- diaminopimelate-D-alanyl-D-alanyl ligase	133	0.06	795	Essential
FTL_0493	-	hypothetical protein	84	0.988	101977	Non-essential
FTL_0494	-	aspartate-semialdehyde dehydrogenase	107	0.981	113520	Non-essential
FTL_0495	-	-	91	0.978	98741	Non-essential
FTL_0496	-	-	9	1	14232	Non-essential
FTL_0497	-	-	37	0.973	37913	Non-essential
FTL_0498	-	threonine synthase	130	0.992	139307	Non-essential
FTL_0499	-	S-adenosylmethionine decarboxylase	48	0.917	49632	Non-essential
FTL_0500	-	spermidine synthase	91	0.934	86640	Non-essential
FTL_0501	-	putative arginine decarboxylase	149	0.933	152951	Non-essential
FTL_0502	-	hypothetical protein	86	0.977	80337	Non-essential
FTL_0503	isftu1	transposase	100	1	92264	Non-essential
FTL_0504	-	beta-alanine synthase or beta-ureidopropionase	16	0.812	17079	Non-essential
FTL_0505	-	carbon-nitrogen hydrolase family protein	32	1	32582	Non-essential
FTL_0506	lpxH	UDP-2,3-diacylglucosamine hydrolase	72	0.056	3324	Essential
FTL_0507	pyrE	orotate phosphoribosyltransferase	66	0.197	869	Essential
FTL_0508	mpl	UDP-N-acetylmuramate--L-alanyl-gamma-D-glutamyl-meso-diaminopimelate ligase	145	0.793	6106	Essential and non-essential domains
FTL_0509	yjfH	tRNA/rRNA methyltransferase	64	0.953	51505	Non-essential
FTL_0510	isftu1	transposase	100	1	92086	Non-essential
FTL_0511	-	hypothetical protein	74	0.946	86238	Non-essential
FTL_0512	-	BolA-like protein	31	1	24443	Non-essential
FTL_0513	-	hypothetical protein	40	0.875	26058	Non-essential
FTL_0514	-	hypothetical protein	66	0.955	49090	Non-essential
FTL_0515	-	ABC transporter substrate-binding protein	60	0.95	71939	Non-essential
FTL_0516	-	ABC transporter membrane protein	91	0.978	99564	Non-essential
FTL_0517	-	ABC transporter ATP-binding protein	87	0.977	81148	Non-essential
FTL_0518	minE	cell division topological specificity factor MinE	27	0.296	3268	Essential and non-essential domains
FTL_0519	minD	septum site-determining protein MinD	73	0.918	4788	Non-essential
FTL_0520	minC	septum site-determining protein MinC	68	0.926	4643	Non-essential
FTL_0521	rpmG	50S ribosomal protein L33	16	0.938	638	Non-essential
FTL_0522	rpmB	50S ribosomal protein L28	22	0.136	32	Essential
FTL_0523	-	hypothetical protein	29	0.759	21933	Non-essential
FTL_0524	-	ATP-dependent DNA helicase RecG	200	0.915	120124	Non-essential
FTL_0525	-	fumerate hydratase	123	0.309	2954	Essential
FTL_0526	isftu1	transposase	68	0.985	86447	Non-essential
FTL_0527	-	endonuclease	34	1	33673	Non-essential
FTL_0528	-	Type III restriction enzyme	312	0.981	281871	Non-essential
FTL_0529	-	uracil-DNA glycosylase	57	1	55129	Non-essential
FTL_0530	-	hypothetical protein	31	1	25209	Non-essential
FTL_0531	-	hypothetical protein	30	1	28080	Non-essential
FTL_0532	-	hypothetical protein	52	1	58486	Non-essential
FTL_0533	-	DNA gyrase subunit A	255	0.012	20	Essential
FTL_0534	-	1-deoxy-D-xylulose 5-phosphate reductoisomerase	109	0.046	117	Essential
FTL_0535	-	outer membrane protein	269	0.007	315	Essential
FTL_0536	-	outer membrane protein OmpH	42	0.024	2	Essential
FTL_0537	lpxD	UDP-3-O-[3-hydroxymyristoyl] glucosamine N-acyltransferase	113	0	0	Essential
FTL_0538	fabZ	(3R)-hydroxymyristoyl-ACP dehydratase	36	0.056	43	Essential
FTL_0539	-	UDP-N-acetylglucosamine acyltransferase	73	0	0	Essential
FTL_0540	lpxB	lipid-A-disaccharide synthase	133	0.038	855	Essential
FTL_0541	-	hypothetical protein	71	0.972	16173	Non-essential
FTL_0542	-	hypothetical protein	47	0.957	62029	Non-essential
FTL_0543	-	-	121	0.975	134289	Non-essential
FTL_0544	ppk	polyphosphate kinase 2	81	0.926	106895	Non-essential
FTL_0545	pcs	phosphatidylcholine synthase	103	0.971	73471	Non-essential
FTL_0546	ispA	geranyltranstransferase	103	0.961	39290	Non-essential
FTL_0547	kdtA	3-deoxy-D-manno-octulosonic-acid transferase	138	0.014	31	Essential
FTL_0548	rdgB	putative deoxyribonucleotide triphosphate pyrophosphatase	56	0.982	45395	Non-essential
FTL_0549	proC	pyrroline-5-carboxylate reductase	100	0.94	86244	Non-essential
FTL_0550	-	-	12	1	8904	Non-essential
FTL_0551	-	-	90	0.978	87751	Non-essential
FTL_0552	pmrA	two-component response regulator	80	0.013	2	Essential
FTL_0553	lepB	signal peptidase I	78	0.064	296	Essential
FTL_0554	rnc	ribonuclease III	58	0.931	2620	Non-essential
FTL_0555	truB	tRNA pseudouridine synthase B	106	0.972	69231	Non-essential
FTL_0556	rnr	ribonuclease R	235	0.983	170931	Non-essential
FTL_0557	-	Delta 9 acyl-lipid fatty acid desaturase	71	0.958	69877	Non-essential
FTL_0558	-	oxidoreductase	79	0.975	62677	Non-essential
FTL_0559	-	hypothetical protein	58	0.966	54425	Non-essential
FTL_0560	-	hypothetical protein	50	1	53383	Non-essential
FTL_0561	-	cyclopropane-fatty-acyl-phospholipid synthase	99	0.96	100615	Non-essential
FTL_0562	-	-	55	0.982	57624	Non-essential
FTL_0563	-	-	109	0.954	115128	Non-essential
FTL_0564	-	-	74	0.946	54290	Non-essential
FTL_0565	-	-	41	0.976	47510	Non-essential
FTL_0566	-	-	38	1	34744	Non-essential
FTL_0567	-	-	16	0.938	18061	Non-essential
FTL_0568	isftu2	transposase	81	1	69040	Non-essential
FTL_0569	-	hypothetical protein	45	0.978	43569	Non-essential
FTL_0570	-	hypothetical protein	48	1	38500	Non-essential
FTL_0571	-	hypothetical protein	62	0.984	76514	Non-essential
FTL_0572	-	hypothetical protein	138	0.957	156886	Non-essential
FTL_0573	-	hypothetical protein	113	0.973	103083	Non-essential
FTL_0574	-	hypothetical protein	147	0.966	133180	Non-essential
FTL_0575	isftu2	transposase	77	1	63974	Non-essential
FTL_0576	-	hypothetical protein	59	0.983	54947	Non-essential
FTL_0577	-	hypothetical protein	21	1	20749	Non-essential
FTL_0578	-	ornithine cyclodeaminase	80	0.988	76379	Non-essential
FTL_0579	-	putative nicotinate phosphoribosyltransferase	151	0.974	154293	Non-essential
FTL_0580	-	hypothetical protein	24	1	18132	Non-essential
FTL_0581	-	sugar transport protein	151	0.96	128016	Non-essential
FTL_0582	-	hypothetical protein	52	1	56995	Non-essential
FTL_0583	-	acetyl-CoA acetyltransferase	104	1	77931	Non-essential
FTL_0584	-	bifunctional 3-hydroxacyl-CoA dehydrogenase/acyl-CoA-binding protein	246	0.959	211206	Non-essential
FTL_0585	fadE	acyl-CoA dehydrogenase	202	0.97	211023	Non-essential
FTL_0586	-	long chain fatty acid CoA ligase	173	0.971	171558	Non-essential
FTL_0587	-	arsenate reductase	38	0.947	27734	Non-essential
FTL_0588	-	isocitrate dehydrogenase	201	0.035	546	Essential
FTL_0589	-	hypothetical protein	108	0.981	69493	Non-essential
FTL_0590	-	ATp-dependent helicase	421	0.962	362920	Non-essential
FTL_0591	isftu2	transposase	76	1	58410	Non-essential
FTL_0592	wbtA	dTDP-glucose 4,6-dehydratase	167	0.97	66344	Non-essential
FTL_0593	wbtB	galactosyl transferase	64	0.109	673	Essential
FTL_0594	wbtC	UDP-glucose 4-epimerase	93	0.946	29609	Non-essential
FTL_0595	-	galacturonosyl transferase	127	0.173	684	Essential
FTL_0596	-	UDP-glucose/GDP-mannose dehydrogenase	133	0.038	26	Essential
FTL_0597	wbtF	NAD dependent epimerase	114	0.833	4475	Non-essential
FTL_0598	wzy	membrane protein/O-antigen protein	164	0.927	32582	Non-essential
FTL_0599	wbtG	glycosyl transferase family protein	141	0.05	68	Essential
FTL_0600	wbtH	asparagine synthase	219	0.023	13	Essential
FTL_0601	wbtI	sugar transamine/perosamine synthetase	129	0.031	19	Essential
FTL_0602	wbtJ	hypothetical protein	74	0.054	475	Essential
FTL_0603	wzx	O-antigen flippase	205	0.02	17	Essential
FTL_0604	wbtK	glycosyltransferase	93	0.075	605	Essential
FTL_0605	wbtL	glucose-1-phosphate thymidylyltransferase	82	0.098	2000	Essential
FTL_0606	wbtM	dTDP-D-glucose 4,6-dehydratase	112	0.982	26025	Non-essential
FTL_0607	isftu1	transposase	100	1	106812	Non-essential
FTL_0608	manC	mannose-1-phosphate guanyltransferase	140	0.279	10863	Essential and non-essential domains
FTL_0609	manB	phosphomannomutase	158	0.222	145	Essential
FTL_0610	rho	transcription termination factor Rho	97	0.031	379	Essential
FTL_0611	trx1	thioredoxin	27	0.889	3069	Non-essential
FTL_0612	ppx	exopolyphosphatase	74	0.986	22122	Non-essential
FTL_0613	isftu2	transposase	85	1	65973	Non-essential
FTL_0614	-	-	31	0.968	26966	Non-essential
FTL_0615	-	recombination factor protein RarA	88	0.932	87658	Non-essential
FTL_0616	rpoA2	DNA-directed RNA polymerase subunit alpha	96	0.281	3837	Essential and non-essential domains
FTL_0617	-	hypothetical protein	44	0.909	26139	Non-essential
FTL_0618	-	-	49	0.918	45614	Non-essential
FTL_0619	-	-	114	0.974	124304	Non-essential
FTL_0620	tatD	deoxyribonuclease	80	0.975	67361	Non-essential
FTL_0621	-	-	109	0.982	90491	Non-essential
FTL_0622	isftu2	transposase	79	1	65063	Non-essential
FTL_0623	-	ABC transporter ATP-binding protein	89	0.955	46938	Non-essential
FTL_0624	-	ABC transporter membrane protein	102	0.98	55677	Non-essential
FTL_0625	gtrB	glycosyl transferase family protein	101	0.95	85000	Non-essential
FTL_0626	ppnK	inorganic phosphate/ATP-NAD kinase	90	0.022	21	Essential
FTL_0627	rhtB	threonine efflux protein	80	0.938	61123	Non-essential
FTL_0628	-	-	64	1	43267	Non-essential
FTL_0629	-	-	76	0.987	51539	Non-essential
FTL_0630	-	-	27	0.963	29249	Non-essential
FTL_0631	isftu1	transposase	100	1	91921	Non-essential
FTL_0632	-	ArsR family transcriptional regulator	28	0.964	24017	Non-essential
FTL_0633	-	hypothetical protein	48	0.979	52171	Non-essential
FTL_0634	-	NADH oxidase	8	1	8903	Non-essential
FTL_0635	-	FAD-dependent pyridine nucleotide-disulfide oxidoreductase	62	0.952	65192	Non-essential
FTL_0636	-	NADH oxidase	86	0.988	88486	Non-essential
FTL_0637	-	hypothetical protein	75	0.947	89082	Non-essential
FTL_0638	-	hypothetical protein	77	0.987	74735	Non-essential
FTL_0639	-	oxidoreductase	62	0.984	52924	Non-essential
FTL_0640	-	hypothetical protein	38	1	42669	Non-essential
FTL_0641	-	hypothetical protein	37	0.946	28507	Non-essential
FTL_0642	-	lipoprotein	50	0.98	51585	Non-essential
FTL_0643	-	N utilisation substance protein B	48	0.729	1372	Non-essential
FTL_0644	-	carbon-nitrogen hydrolase	81	0.975	65762	Non-essential
FTL_0645	-	lipoprotein	55	0.964	37313	Non-essential
FTL_0646	-	hypothetical protein	94	0.957	74726	Non-essential
FTL_0647	-	hypothetical protein	63	0.937	48989	Non-essential
FTL_0648	-	aminotransferase	59	0.983	67440	Non-essential
FTL_0649	-	aspartate/tyrosine/aromatic aminotransferase family protein	52	0.962	48312	Non-essential
FTL_0650	-	prolyl-tRNA synthetase	164	0	0	Essential
FTL_0651	-	transposase	45	0.956	37728	Non-essential
FTL_0652	-	hypothetical protein	66	0.985	56850	Non-essential
FTL_0653	-	hypothetical protein	46	0.022	7	Essential
FTL_0654	-	uroporphyrinogen III synthase	80	0.037	142	Essential
FTL_0655	-	hypothetical protein	117	0.957	61438	Non-essential
FTL_0656	-	hypothetical protein	136	0.949	55672	Non-essential
FTL_0657	-	hydroxyacylglutathione hydrolase	84	0.94	67233	Non-essential
FTL_0659	-	cell division protein	62	0.177	5507	Essential
FTL_0660	feoA	ferrous iron transport protein A	19	0.947	6286	Non-essential
FTL_0661	-	hypothetical protein	200	0.97	155078	Non-essential
FTL_0662	-	prophage repressor protein	76	0.974	62234	Non-essential
FTL_0663	-	hypothetical protein	48	0.958	32611	Non-essential
FTL_0664	-	hypothetical protein	119	0.958	93346	Non-essential
FTL_0665	gltB	hypothetical protein (glutamate synthase domain-containing 2)	138	0.971	122040	Non-essential
FTL_0666	recC	exodeoxyribonuclease V subunit gamma	349	0.662	5554	Essential and non-essential domains
FTL_0667	-	hypothetical protein	64	0.953	52976	Non-essential
FTL_0668	-	ATP-dependent DNA helicase	161	0.845	69231	Non-essential
FTL_0669	recB	exodeoxyribonuclease V subunit beta	376	0.54	4149	Essential and non-essential domains
FTL_0670	recD	exodeoxyribonuclease V subunit alpha	205	0.756	58672	Essential and non-essential domains
FTL_0671	-	pantothenate kinase	81	0.025	1219	Essential
FTL_0672	panD	aspartate alpha-decarboxylase	27	0.259	175	Essential
FTL_0673	panC	pantoate-beta-alanine ligase	89	0.045	26	Essential
FTL_0674	panB	3-methyl-2-oxobutanoate hydroxymethyltransferase	81	0.173	815	Essential
FTL_0675	panG	hypothetical protein, putative ketopantoate reductase	69	0.246	2260	Essential
FTL_0676	-	DNA ligase	186	0.022	336	Essential
FTL_0677	-	hypothetical protein	47	1	38860	Non-essential
FTL_0678	isftu1	transposase	100	1	92381	Non-essential
FTL_0679	potI	ATP-binding cassette putrescine uptake system, membrane protein, subunit I	106	0.377	482	Essential
FTL_0680	potH	ATP-binding cassette putrescine uptake system, membrane protein, subunit H	111	0.423	552	Essential
FTL_0681	potG	ATP-binding cassette putrescine uptake system, ATP-binding protein	95	0.432	383	Essential
FTL_0682	isftu1	transposase	100	1	92178	Non-essential
FTL_0683	-	-	36	0.972	37462	Non-essential
FTL_0684	-	hypothetical protein	48	0.979	43623	Non-essential
FTL_0685	-	NH(3)-dependent NAD(+) synthetase	71	0.028	74	Essential
FTL_0686	-	outer membrane efflux protein	155	0.974	74484	Non-essential
FTL_0687	-	HlyD family secretion protein	108	0.972	81952	Non-essential
FTL_0688	-	major facilitator transporter	164	0.957	117085	Non-essential
FTL_0689	-	transcriptional regulator araC family protein	68	0.971	58678	Non-essential
FTL_0690	-	Acyl-CoA synthetase (long-chain-fatty-acid--CoA ligase)	177	0.944	78544	Non-essential
FTL_0691	-	proton-dependent oligopeptide transport (POT) family protein	178	0.983	125868	Non-essential
FTL_0692	-	16S ribosomal RNA methyltransferase RsmE	87	0.908	67726	Non-essential
FTL_0693	-	hypothetical protein	71	0.972	48748	Non-essential
FTL_0694	-	hypothetical protein	83	0.988	68084	Non-essential
FTL_0695	-	cell entry (mce) related family protein	85	0.976	67828	Non-essential
FTL_0696	-	ABC transporter ATP-binding protein	75	0.947	64552	Non-essential
FTL_0697	-	ABC transporter membrane protein	130	0.969	93634	Non-essential
FTL_0698	-	hypothetical protein	91	0.945	70694	Non-essential
FTL_0699	-	ribosomal large subunit pseudouridine synthase D	100	0.99	42612	Non-essential
FTL_0700	-	lipoprotein	98	0.102	2773	Essential
FTL_0701	mreA	FAD binding family protein	165	0.988	161830	Non-essential
FTL_0702	priM	hypothetical protein	168	0.994	157957	Non-essential
FTL_0703	glyA	serine hydroxymethyltransferase	118	0.059	952	Essential
FTL_0704	-	hypothetical protein	66	0.939	35180	Non-essential
FTL_0705	-	hypothetical protein	173	0.925	111662	Non-essential
FTL_0706	wyz	predicted O-antigen ligase	187	0.941	42531	Non-essential
FTL_0707	-	glycosyl transferase family protein	124	0.96	29675	Non-essential
FTL_0708	-	hypothetical protein	117	0.897	18249	Non-essential
FTL_0709	-	glycosyl transferases group 1 family protein	113	0.08	2342	Essential
FTL_0710	-	choloylglycine hydrolase family protein	113	0.991	95044	Non-essential
FTL_0711	-	proton-dependent oligopeptide transport (POT) family protein	71	0.93	64778	Non-essential
FTL_0712	-	hypothetical protein	52	0.942	51040	Non-essential
FTL_0713	-	PP-loop family protein	132	0.03	172	Essential
FTL_0714	-	D-3-phosphoglycerate dehydrogenase	122	0	0	Essential
FTL_0715	thyA	thymidylate synthase	66	0	0	Essential
FTL_0716	-	prolipoprotein diacylglyceryl transferase	80	0.037	204	Essential
FTL_0717	-	ribonuclease E	227	0.026	23	Essential
FTL_0718	-	cysteine desulfarase	109	0	0	Essential
FTL_0719	-	hypothetical protein	35	0.029	22	Essential
FTL_0720	-	DNA repair protein recO	89	0.955	13622	Non-essential
FTL_0721	-	DedA family protein	70	0.971	59538	Non-essential
FTL_0722	-	DedA family protein	81	0.802	2216	Essential and non-essential domains
FTL_0723	-	hypothetical protein	30	0.767	914	Non-essential
FTL_0724	-	5-formyltetrahydrofolate cyclo-ligase	80	0.925	35589	Non-essential
FTL_0725	-	hypothetical protein	39	0.744	5809	Non-essential
FTL_0726	-	2-octaprenyl-6-methoxyphenyl hydroxylase	103	0.019	4	Essential
FTL_0727	-	monooxygenase family protein	122	0.049	240	Essential
FTL_0728	-	hypothetical protein	44	0.909	24287	Non-essential
FTL_0729	queA	S-adenosylmethionine--tRNA ribosyltransferase-isomerase	95	0.958	79137	Non-essential
FTL_0730	-	haloacid dehalogenase-like hydrolase family protein	81	0.988	68299	Non-essential
FTL_0731	-	YhhQ family protein	88	0.92	43223	Non-essential
FTL_0732	-	lactoylglutathione lyase	42	0.976	39114	Non-essential
FTL_0733	isftu1	transposase	97	1	104725	Non-essential
FTL_0734	-	-	180	0.944	152857	Non-essential
FTL_0735	-	-	30	1	33473	Non-essential
FTL_0736	-	ribose-5-phosphate isomerase A	61	0.082	138	Essential
FTL_0737	-	hypothetical protein	189	0.042	56	Essential
FTL_0738	-	hypothetical protein	50	0.68	6582	Essential and non-essential domains
FTL_0739	-	tRNA uridine 5-carboxymethylaminomethyl modification protein GidA	190	0.021	316	Essential
FTL_0740	-	hypothetical protein	129	0.969	140714	Non-essential
FTL_0741	-	hypothetical protein	121	0.967	147178	Non-essential
FTL_0742	-	LysR family transcriptional regulator	53	0.943	47884	Non-essential
FTL_0743	-	oxidoreductase, short-chain dehydrogenase family protein	58	1	54846	Non-essential
FTL_0744	-	exodeoxyribonuclease I	146	0.925	100897	Non-essential
FTL_0745	-	excinuclease ABC subunit B	184	0.951	161953	Non-essential
FTL_0746	-	hypothetical protein	81	0.086	645	Essential
FTL_0747	-	glutamate racemase	94	0.021	697	Essential
FTL_0748	-	major facilitator transporter	136	0.963	100261	Non-essential
FTL_0749	isftu2	transposase	77	0.987	57733	Non-essential
FTL_0750	-	-	118	0.975	104778	Non-essential
FTL_0751	-	lipoprotein	100	0.94	84188	Non-essential
FTL_0752	-	hypothetical protein	189	0.937	172051	Non-essential
FTL_0753	-	aminoacylase	91	0.967	89573	Non-essential
FTL_0754	xseA	exodeoxyribonuclease VII large subunit	168	0.952	119071	Non-essential
FTL_0755	-	hypothetical protein	13	1	5746	Non-essential
FTL_0756	-	-	54	0.907	39442	Non-essential
FTL_0757	-	-	51	1	43731	Non-essential
FTL_0758	-	-	30	0.967	25724	Non-essential
FTL_0759	-	hypothetical protein	83	0.928	72980	Non-essential
FTL_0760	-	C32 tRNA thiolase	77	0.961	67699	Non-essential
FTL_0761	smpB	SsrA-binding protein	44	0.159	4857	Essential
FTL_0762	-	hypothetical protein	35	0.086	309	Essential
FTL_0763	-	hypothetical protein	38	1	12843	Non-essential
FTL_0764	-	lipoprotein	146	0.945	88131	Non-essential
FTL_0765	-	VacJ lipoprotein	97	0.979	80744	Non-essential
FTL_0766	ggt	gamma-glutamyltranspeptidase	193	0.974	174027	Non-essential
FTL_0767	-	hypothetical protein	84	1	69551	Non-essential
FTL_0768	-	GTP binding translational elongation factor Tu and G family protein	147	0.959	102828	Non-essential
FTL_0769	-	hypothetical protein	135	0.97	106765	Non-essential
FTL_0770	-	-	14	0.929	9636	Non-essential
FTL_0771	-	-	56	0.982	53320	Non-essential
FTL_0772	-	-	27	1	25375	Non-essential
FTL_0773	-	-	23	1	26524	Non-essential
FTL_0774	-	-	20	1	17994	Non-essential
FTL_0775	-	-	33	0.97	35571	Non-essential
FTL_0776	-	hypothetical protein	112	0.946	73186	Non-essential
FTL_0777	-	hypothetical protein	19	1	12280	Non-essential
FTL_0778	-	-	42	0.929	35370	Non-essential
FTL_0779	-	-	79	1	67465	Non-essential
FTL_0780	-	cold shock protein (DNA-binding)	52	0.981	44186	Non-essential
FTL_0781	-	-	88	0.932	76933	Non-essential
FTL_0782	-	-	30	0.967	25340	Non-essential
FTL_0783	isftu1	transposase	100	1	91470	Non-essential
FTL_0784	-	lipoprotein	183	0.962	153958	Non-essential
FTL_0785	-	GTP-binding protein	77	0.091	4465	Essential
FTL_0786	-	N-acetylglucosamine-6-phosphate deacetylase	106	0.34	8709	Essential and non-essential domains
FTL_0787	-	glycoprotease family protein	67	0.075	1022	Essential
FTL_0788	-	glutamine amidotransferases class-II family protein	70	0.957	54974	Non-essential
FTL_0789	-	aspartate aminotransferase	118	0.695	4588	Essential and non-essential domains
FTL_0790	era	GTP-binding protein Era	98	0.051	5691	Essential
FTL_0791	-	hypothetical protein	33	0.909	27247	Non-essential
FTL_0792	-	-	103	0.951	97171	Non-essential
FTL_0793	-	-	74	0.959	71131	Non-essential
FTL_0794	-	-	85	0.953	67993	Non-essential
FTL_0795	adk	adenylate kinase	66	0.061	1377	Essential
FTL_0796	-	hypothetical protein	111	0.964	83259	Non-essential
FTL_0797	-	Type IV pili associated protein	60	0.917	49197	Non-essential
FTL_0798	-	Type IV pili glycosylation protein	68	0.956	51099	Non-essential
FTL_0799	-	Type IV pili lipoprotein	59	0.898	33780	Non-essential
FTL_0800	-	Type IV pilin multimeric outer membrane protein	178	0.978	175022	Non-essential
FTL_0801	aroK	shikimate kinase I	46	0.022	5	Essential
FTL_0802	aroB	3-dehydroquinate synthase	112	0.161	2689	Essential
FTL_0803	-	hypothetical protein	32	0.938	5308	Non-essential
FTL_0804	-	hypothetical protein	34	0.118	1093	Essential
FTL_0805	-	bifunctional proline dehydrogenase/pyrroline-5-carboxylate dehydrogenase	411	0.968	209136	Non-essential
FTL_0806	-	amino acid transporter family protein	170	0.965	65138	Non-essential
FTL_0807	-	major facilitator transporter	158	0.032	732	Essential
FTL_0808	-	bifunctional 4'-phosphopantothenoylcysteine decarboxylase,phosphopantothenoylcysteine synthetase	149	0.047	2582	Essential
FTL_0809	-	-	91	0.956	60140	Non-essential
FTL_0810	-	cation transport regulator	26	1	21797	Non-essential
FTL_0811	-	-	17	1	13703	Non-essential
FTL_0812	-	-	21	1	16323	Non-essential
FTL_0813	-	-	55	0.964	62265	Non-essential
FTL_0814	-	hypothetical protein	47	0.936	33433	Non-essential
FTL_0815	-	PRC-barrel protein	25	0.96	24649	Non-essential
FTL_0816	-	hypothetical protein	25	0.96	25186	Non-essential
FTL_0817	-	-	41	0.951	31475	Non-essential
FTL_0818	-	-	37	0.973	27300	Non-essential
FTL_0819	-	-	54	0.944	39117	Non-essential
FTL_0820	isftu2	transposase	77	1	60709	Non-essential
FTL_0821	hemH	ferrochelatase	124	0.048	2280	Essential
FTL_0822	-	hypothetical protein	21	0.952	19392	Non-essential
FTL_0823	-	hypothetical protein	49	0.918	27315	Non-essential
FTL_0824	-	-	49	0.959	35310	Non-essential
FTL_0825	-	-	37	0.946	39620	Non-essential
FTL_0826	-	-	25	1	20695	Non-essential
FTL_0827	-	Type IV pili polytopic inner membrane protein	122	0.975	97836	Non-essential
FTL_0828	-	Type IV pili nucleotide binding protein, ABC transporter ATP-binding protein	168	0.97	142660	Non-essential
FTL_0829	-	glycerophosphoryl diester phosphodiesterase	70	0.943	38519	Non-essential
FTL_0830	-	molybdopterin binding family protein, fragment	71	0.93	65940	Non-essential
FTL_0831	-	cyanophycin synthetase	281	0.982	177992	Non-essential
FTL_0832	-	Mur ligase family protein	164	0.848	5438	Non-essential
FTL_0833	ispF	2-C-methyl-D-erythritol 2,4-cyclodiphosphate synthase	48	0.062	3469	Essential
FTL_0834	-	rhodanese-like family protein	70	0.471	1736	Essential and non-essential domains
FTL_0835	-	aromatic amino acid HAAP transporter	107	0.981	82392	Non-essential
FTL_0836	-	hypothetical protein	35	0.971	40051	Non-essential
FTL_0837	metIQ	D-methionine binding transport protein, ABC transporter, membrane and periplasmic protein	164	0.939	26534	Non-essential
FTL_0838	metN	D-methionine transport protein, ABC transporter,ATP-binding subunit	97	0.938	14232	Non-essential
FTL_0839	-	hypothetical protein	70	0.029	5	Essential
FTL_0840	-	hypothetical protein	40	0.975	35537	Non-essential
FTL_0841	-	lipoprotein	40	0.975	39314	Non-essential
FTL_0842	-	transposase	27	1	17414	Non-essential
FTL_0843	tgt	queuine tRNA-ribosyltransferase	93	0.978	64819	Non-essential
FTL_0844	-	LysR transcriptional regulator family protein	65	0.954	51577	Non-essential
FTL_0845	-	hypothetical protein	107	0.972	85667	Non-essential
FTL_0846	-	isochorismatase hydrolase family protein	59	1	55870	Non-essential
FTL_0847	yajC	preprotein translocase family protein	33	0.576	482	Essential and non-essential domains
FTL_0848	secD	preprotein translocase subunit SecD	205	0.834	8855	Non-essential
FTL_0849	secF	preprotein translocase subunit SecF	108	0.88	8554	Non-essential
FTL_0850	-	hypothetical protein	61	0.148	521	Essential
FTL_0851	-	RNA polymerase factor sigma-32	79	0.025	7	Essential
FTL_0852	-	3-phosphoshikimate 1-carboxyvinyltransferase	131	0.038	691	Essential
FTL_0853	-	hypothetical protein	67	0.925	34582	Non-essential
FTL_0854	-	ribonuclease H	40	0.975	22223	Non-essential
FTL_0855	-	L-asparaginase	108	0.963	79790	Non-essential
FTL_0856	-	carbonic anhydrase	60	0.05	1839	Essential
FTL_0857	-	hypothetical protein	95	0.979	73020	Non-essential
FTL_0858	-	hypothetical protein	100	0.97	74134	Non-essential
FTL_0859	-	rubredoxin	18	0.389	1195	Essential and non-essential domains
FTL_0860	-	hypothetical protein	73	0.973	50256	Non-essential
FTL_0861	isftu2	transposase	78	0.987	58679	Non-essential
FTL_0862	-	hypothetical protein	155	0.974	112709	Non-essential
FTL_0863	-	Sodium-dicarboxylate symporter family protein	167	0.048	1320	Essential
FTL_0864	-	SIS domain-containing protein	92	0.957	85559	Non-essential
FTL_0865	-	major facilitator transporter	157	0.962	145977	Non-essential
FTL_0866	-	IS1 transposase	31	0.935	19937	Non-essential
FTL_0867	-	hypothetical protein	166	0.976	128137	Non-essential
FTL_0868	isftu2	transposase	77	0.987	62077	Non-essential
FTL_0869	-	hypothetical protein	28	0.929	19929	Non-essential
FTL_0870	-	hypothetical protein	21	1	14831	Non-essential
FTL_0871	-	Na+/H+ antiporter	36	1	34761	Non-essential
FTL_0872	-	hypothetical protein	59	0.949	65556	Non-essential
FTL_0873	-	-	28	0.929	27139	Non-essential
FTL_0874	-	-	28	0.929	22168	Non-essential
FTL_0875	ispG	4-hydroxy-3-methylbut-2-en-1-yl diphosphate synthase	112	0.045	690	Essential
FTL_0876	-	hypothetical protein	71	0.944	49054	Non-essential
FTL_0877	-	peptidase, M24 family protein	178	0.938	13413	Non-essential
FTL_0878	-	DNA/RNA endonuclease family protein, DNA/RNA endonuclease G	111	0.973	81235	Non-essential
FTL_0879	-	beta-lactamase	115	0.948	89499	Non-essential
FTL_0880	-	hypothetical protein	124	0.984	86174	Non-essential
FTL_0881	-	hypothetical protein	37	0.973	21312	Non-essential
FTL_0882	-	apolipoprotein N-acyltransferase	178	0.966	60535	Non-essential
FTL_0883	-	metal ion transporter protein	90	0.911	67957	Non-essential
FTL_0884	-	hypothetical protein	41	0.098	2122	Essential
FTL_0885	-	phoH-like protein	79	0.506	8256	Essential and non-essential domains
FTL_0886	-	(dimethylallyl)adenosine tRNA methylthiotransferase	109	0.963	16259	Non-essential
FTL_0887	-	o-methyltransferase family protein	64	0.984	55658	Non-essential
FTL_0888	-	-	35	1	37566	Non-essential
FTL_0889	-	hypothetical protein	16	0.875	11275	Non-essential
FTL_0890	-	thymidine kinase	64	0.984	57356	Non-essential
FTL_0891	tig	trigger factor	104	0.798	1941	Essential and non-essential domains
FTL_0892	clpP	ATP-dependent Clp protease proteolytic subunit	63	0.905	2065	Non-essential
FTL_0893	clpX	ATP-dependent protease ATP-binding subunit ClpX	123	0.821	3314	Non-essential
FTL_0894	lon	DNA-binding, ATP-dependent protease La	228	0.934	21755	Non-essential
FTL_0895	hupB	histone-like protein HU form B	32	0.062	306	Essential
FTL_0896	-	hypothetical protein	180	0.894	27274	Non-essential
FTL_0897	miaA	tRNA delta(2)-isopentenylpyrophosphate transferase	85	0.118	2519	Essential
FTL_0898	hfq	host factor I for bacteriophage Q beta replication	35	0.571	1466	Essential and non-essential domains
FTL_0899	-	protease, GTP-binding subunit	130	0.969	87756	Non-essential
FTL_0900	-	monooxygenase	43	1	43441	Non-essential
FTL_0901	-	monooxygenase family protein	57	0.965	45357	Non-essential
FTL_0902	-	oxidoreductase	10	0.9	4983	Non-essential
FTL_0903	-	hypothetical protein	105	0.952	18164	Non-essential
FTL_0904	-	hypothetical protein	102	0.912	16226	Non-essential
FTL_0905	-	low molecular weight (LMW) phosphotyrosine protein phosphatase	39	0.949	23705	Non-essential
FTL_0906	engB	ribosome biogenesis GTP-binding protein YsxC	62	0.274	902	Essential
FTL_0907	-	-	31	0.935	24509	Non-essential
FTL_0908	-	-	96	0.969	96223	Non-essential
FTL_0909	-	hypothetical protein	29	1	27358	Non-essential
FTL_0910	-	hypothetical protein	13	1	12028	Non-essential
FTL_0911	-	-	27	1	31081	Non-essential
FTL_0912	-	-	92	0.967	72736	Non-essential
FTL_0913	-	-	117	0.983	99294	Non-essential
FTL_0914	-	-	40	1	34514	Non-essential
FTL_0915	-	acetolactate synthase small subunit	32	0.875	24105	Essential and non-essential domains
FTL_0916	-	ketol-acid reductoisomerase	93	0.957	76283	Non-essential
FTL_0917	-	transcription-repair coupling factor	379	0.966	260880	Non-essential
FTL_0918	yccA	hypothetical protein	86	1	36371	Non-essential
FTL_0919	-	hypothetical protein	182	0.126	1701	Essential
FTL_0920	-	hypothetical protein	50	0.9	14384	Non-essential
FTL_0921	-	endonuclease III	67	0.955	29186	Non-essential
FTL_0922	-	Iron-sulfur cluster-binding protein	63	0.968	9205	Non-essential
FTL_0923	-	glutaredoxin	62	0.968	20079	Non-essential
FTL_0924	-	proton-dependent oligopeptide transporter	38	0.947	25753	Non-essential
FTL_0925	-	proton-dependent oligopeptide transport (POT) family protein	169	0.917	118437	Non-essential
FTL_0926	-	Ferritin-like protein	45	1	31741	Non-essential
FTL_0927	-	lipoyl synthase	87	0.046	958	Essential
FTL_0928	-	isoprenoid biosynthesis protein with amidotransferase-like domain	66	0.939	23193	Non-essential
FTL_0929	-	hypothetical protein	60	0.933	41308	Non-essential
FTL_0930	ruvC	Holliday junction resolvase	50	0.88	2141	Non-essential
FTL_0931	-	major facilitator transporter	143	0.888	102513	Non-essential
FTL_0932	ruvA	Holliday junction DNA helicase RuvA	66	0.712	773	Essential and non-essential domains
FTL_0933	-	DNA recombination protein RmuC family protein	151	0.96	93068	Non-essential
FTL_0934	-	hypothetical protein	55	0.964	43274	Non-essential
FTL_0935	-	hypothetical protein	28	0.964	21519	Non-essential
FTL_0936	-	hypothetical protein	39	1	36894	Non-essential
FTL_0937	-	hypothetical protein	81	0.951	51912	Non-essential
FTL_0938	-	histidine decarboxylase	146	0.938	112143	Non-essential
FTL_0939	-	aldolase/adducin class II family protein	83	0.952	59631	Non-essential
FTL_0940	-	methylpurine-DNA glycosylase family protein	77	0.974	61987	Non-essential
FTL_0941	-	hypothetical protein	50	0.96	40572	Non-essential
FTL_0942	-	nicotinamide mononucleotide transport (NMT) family protein	87	0.943	71110	Non-essential
FTL_0943	-	Sodium/hydrogen exchanger family protein	128	0.977	100013	Non-essential
FTL_0944	-	-	43	0.953	31087	Non-essential
FTL_0945	-	hypothetical protein	62	0.984	50852	Non-essential
FTL_0946	-	major facilitator transporter	128	0.969	106394	Non-essential
FTL_0947	-	-	85	0.965	70262	Non-essential
FTL_0948	-	hypothetical protein	87	0.966	72044	Non-essential
FTL_0949	-	ribose-phosphate pyrophosphokinase	84	0.036	366	Essential
FTL_0950	-	50S ribosomal protein L25	27	0.481	1309	Essential
FTL_0951	-	hypothetical protein	143	0.951	113073	Non-essential
FTL_0952	-	hypothetical protein	16	0.875	8418	Non-essential
FTL_0953	-	hypothetical protein	58	0.897	40482	Non-essential
FTL_0954	-	hypothetical protein	37	0.946	29066	Non-essential
FTL_0955	-	GTP-dependent nucleic acid-binding protein EngD	100	0.96	50133	Non-essential
FTL_0956	pth	peptidyl-tRNA hydrolase	78	0.115	1967	Essential
FTL_0957	blaA	Beta-lactamase class A	99	0.939	64076	Non-essential
FTL_0958	-	hypothetical protein	92	0.967	67031	Non-essential
FTL_0959	pilD	Type IV pili leader peptidase and methylase.	100	0.96	98138	Non-essential
FTL_0960	udhA	soluble pyridine nucleotide transhydrogenase	134	0.888	10306	Non-essential
FTL_0961	-	potassium channel protein	92	0.935	57202	Non-essential
FTL_0962	-	hypothetical protein	40	1	24791	Non-essential
FTL_0963	-	proton-dependent oligopeptide transport (POT) family protein	184	0.94	159904	Non-essential
FTL_0964	hslU	ATP-dependent protease ATP-binding subunit HslU	107	0.944	24106	Non-essential
FTL_0965	hslV	ATP-dependent protease peptidase subunit	50	0.92	11019	Non-essential
FTL_0966	-	hypothetical protein	81	0.938	48151	Non-essential
FTL_0967	lplA	lipoate-protein ligase A	90	0.067	544	Essential
FTL_0968	tyrS	tyrosyl-tRNA synthetase	102	0.01	4	Essential
FTL_0969	isftu1	transposase	100	1	92529	Non-essential
FTL_0970	-	L-lactate dehydrogenase	124	0.96	110429	Non-essential
FTL_0971	-	FAD linked oxidase	145	0.952	95988	Non-essential
FTL_0972	-	-	142	0.979	108072	Non-essential
FTL_0973	-	-	123	0.927	92708	Non-essential
FTL_0974	-	50S ribosomal protein L11 methyltransferase	93	0.946	84106	Non-essential
FTL_0975	-	Nif3 family protein	102	0.961	93009	Non-essential
FTL_0976	-	hypothetical protein	220	0.95	149078	Non-essential
FTL_0977	-	hypothetical protein	48	0.958	39437	Non-essential
FTL_0978	-	hypothetical protein	38	0.974	23827	Non-essential
FTL_0979	-	hypothetical protein	40	0.95	20793	Non-essential
FTL_0980	-	hypothetical protein	150	0.967	112465	Non-essential
FTL_0981	-	DNA polymerase IV	121	0.917	89414	Non-essential
FTL_0982	-	DJ-1/PfpI family protein	70	0.957	49716	Non-essential
FTL_0983	-	-	99	0.949	80264	Non-essential
FTL_0984	-	bifunctional gluaredoxin/ribonucleoside-diphosphate reductase subunit beta	116	0.009	847	Essential
FTL_0985	grxA	glutaredoxin	27	0	0	Essential
FTL_0986	nrdA	ribonucleotide-diphosphate reductase subunit alpha	153	0.007	3	Essential
FTL_0987	mdh	malate dehydrogenase	92	0.033	98	Essential
FTL_0988	-	hypothetical protein	66	0.955	44146	Non-essential
FTL_0989	-	ubiquinone biosynthesis protein	54	0.037	22	Essential
FTL_0990	-	lipoprotein	58	0.983	46253	Non-essential
FTL_0991	-	-	40	0.925	32783	Non-essential
FTL_0992	-	-	100	1	107853	Non-essential
FTL_0993	-	HesA/MoeB/ThiF family protein	24	0.875	17001	Non-essential
FTL_0994	-	hypothetical protein	177	0.972	142509	Non-essential
FTL_0995	-	haloacid dehalogenase	69	0.928	44683	Non-essential
FTL_0996	-	AhpC/Tsa family protein	58	0.966	56313	Non-essential
FTL_0997	-	hypothetical protein	56	0.964	61792	Non-essential
FTL_0998	-	hypothetical protein	78	0.974	72308	Non-essential
FTL_0999	-	phosphonoacetate hydrolase	25	0.92	17555	Non-essential
FTL_1000	-	hypothetical protein	26	0.923	15674	Non-essential
FTL_1001	-	hypothetical protein	59	0.949	51972	Non-essential
FTL_1002	-	hypothetical protein	87	0.908	70850	Non-essential
FTL_1003	-	DNA polymerase III subunit epsilon	80	0.087	84	Essential
FTL_1004	-	D-alanyl-D-alanine carboxypeptidase	43	1	31973	Non-essential
FTL_1005	-	hypothetical protein	161	0.969	117201	Non-essential
FTL_1006	-	-	37	0.892	28750	Non-essential
FTL_1007	-	-	28	0.964	23348	Non-essential
FTL_1008	-	-	19	1	18060	Non-essential
FTL_1009	-	aldehyde dehydrogenase	45	0.956	41918	Non-essential
FTL_1010	-	-	29	0.966	25296	Non-essential
FTL_1011	-	-	17	1	8300	Non-essential
FTL_1012	-	hypothetical protein	26	0.808	14668	Non-essential
FTL_1013	-	hypothetical protein	92	0.967	69608	Non-essential
FTL_1014	-	oxidative stress transcriptional regulator	95	0.926	58721	Non-essential
FTL_1015	-	AhpC/TSA family protein	47	0.064	3175	Essential
FTL_1016	-	short chain dehydrogenase	63	0.952	47439	Non-essential
FTL_1017	-	cytidylate kinase	72	0.069	3081	Essential
FTL_1018	-	phosphoserine aminotransferase	114	0.105	831	Essential
FTL_1019	-	hypothetical protein	40	0.95	27891	Non-essential
FTL_1020	isftu1	transposase	97	1	106425	Non-essential
FTL_1021	-	hypothetical protein	126	0.976	101421	Non-essential
FTL_1022	-	coproporphyrinogen III oxidase	74	0.054	1411	Essential
FTL_1023	isftu2	transposase	134	0.993	96487	Non-essential
FTL_1024	rpsF	30S ribosomal protein S6	26	0	0	Essential
FTL_1025	rpsR	30S ribosomal protein S18	27	0.148	315	Essential
FTL_1026	rplI	50S ribosomal protein L9	32	0.906	5872	Non-essential
FTL_1027	-	replicative DNA helicase	142	0.028	398	Essential
FTL_1028	-	radical SAM superfamily protein	109	0.972	26996	Non-essential
FTL_1029	-	Type IV pili lipoprotein	106	0.887	26798	Non-essential
FTL_1030	-	ribosomal large subunit pseudouridine synthase B	83	0.867	6628	Non-essential
FTL_1031	-	hypothetical protein	55	0.164	542	Essential
FTL_1032	-	ribosomal-protein-alanine acetyltransferase	58	0.897	30891	Non-essential
FTL_1033	-	-	51	1	41592	Non-essential
FTL_1034	cysN	sulfate adenylyltransferase	116	0.948	98350	Non-essential
FTL_1035	cysC	sulfate adenylyltransferase	55	0.964	38321	Non-essential
FTL_1036	-	adenylylsulfate kinase, fragment	56	0.964	60071	Non-essential
FTL_1037	-	hypothetical protein	64	0.938	32161	Non-essential
FTL_1038	-	hypothetical protein	48	0.896	40366	Non-essential
FTL_1039	-	hypothetical protein	87	0.92	43054	Non-essential
FTL_1040	-	hypothetical protein	45	0.978	30586	Non-essential
FTL_1041	-	octaprenyl-diphosphate synthase	107	0.019	231	Essential
FTL_1042	-	FKBP-type peptidyl-prolyl cis-trans isomerase family protein	85	0.953	59021	Non-essential
FTL_1043	-	C32 tRNA thiolase	81	0.951	74167	Non-essential
FTL_1044	-	hypothetical protein	54	0.981	46507	Non-essential
FTL_1045	-	lipoprotein	60	0.95	33020	Non-essential
FTL_1046	dacB	D-alanyl-D-alanine carboxypeptidase	172	0.029	206	Essential
FTL_1047	rpsU	30S ribosomal protein S21	16	0	0	Essential
FTL_1048	-	hypothetical protein	32	0.406	208	Essential
FTL_1049	dnaG	DNA primase	192	0.026	486	Essential
FTL_1050	rpoD	RNA polymerase sigma-70 factor	175	0.006	4	Essential
FTL_1051	ndh	NADH dehydrogenase	150	0.947	102912	Non-essential
FTL_1052	-	putative glycosidase	26	0.885	37825	Non-essential
FTL_1053	-	putative alpha-xylosidase	43	1	46645	Non-essential
FTL_1054	-	putative alpha-xylosidase	45	0.978	46547	Non-essential
FTL_1055	-	-	100	0.96	77547	Non-essential
FTL_1056	-	-	62	0.968	46803	Non-essential
FTL_1057	-	-	113	0.991	90767	Non-essential
FTL_1058	lipB	lipoate-protein ligase B	71	0.085	1448	Essential
FTL_1059	-	hypothetical protein	27	0.074	33	Essential
FTL_1060	dacD	D-alanyl-D-alanine carboxypeptidase	148	0.081	299	Essential
FTL_1061	-	inorganic pyrophosphatase	59	0.034	920	Essential
FTL_1062	-	3-deoxy-D-manno-octulosonate 8-phosphate phosphatase	51	0.02	3	Essential
FTL_1063	-	hypothetical protein	68	0.029	5	Essential
FTL_1064	-	hypothetical protein	97	0.072	1704	Essential
FTL_1065	-	ABC transporter ATP-binding protein	64	0.031	20	Essential
FTL_1066	-	fumarylacetoacetate hydrolase family protein	60	0.983	39045	Non-essential
FTL_1067	-	hypothetical protein	172	0.82	8658	Essential and non-essential domains
FTL_1068	truA	tRNA pseudouridine synthase A	75	0.707	1259	Essential and non-essential domains
FTL_1069	-	amino acid permease	117	0.966	105996	Non-essential
FTL_1070	-	hypothetical protein	30	1	21934	Non-essential
FTL_1071	guaA	GMP synthase	146	0.027	41	Essential
FTL_1072	-	1-deoxy-D-xylulose-5-phosphate synthase	189	0.037	1591	Essential
FTL_1073	-	hypothetical protein	33	0.909	26718	Non-essential
FTL_1074	-	GDSL-like lipase/acylhydrolase family protein	79	0.937	52216	Non-essential
FTL_1075	-	hypothetical protein	67	0.955	49085	Non-essential
FTL_1076	-	short chain dehydrogenase family protein	77	0.922	56150	Non-essential
FTL_1077	ruvB	Holliday junction DNA helicase RuvB	93	0.634	1761	Essential and non-essential domains
FTL_1078	-	-	64	0.984	45078	Non-essential
FTL_1079	-	helix-turn-helix family protein	24	0.833	12780	Non-essential
FTL_1080	-	hypothetical protein	53	0.906	45636	Non-essential
FTL_1081	-	hypothetical protein	51	0.882	34435	Non-essential
FTL_1082	-	hypothetical protein	39	0.897	23820	Non-essential
FTL_1083	-	hypothetical protein	47	0.979	36359	Non-essential
FTL_1084	-	hypothetical protein	48	0.958	25843	Non-essential
FTL_1085	-	hypothetical protein	27	0.963	15791	Non-essential
FTL_1086	-	proton-dependent oligopeptide transporter (POT) family protein	79	0.962	66963	Non-essential
FTL_1087	isftu2	transposase	77	1	62075	Non-essential
FTL_1088	-	hypothetical protein	25	0.96	29227	Non-essential
FTL_1089	-	choloylglycine hydrolase family protein	91	0.978	64761	Non-essential
FTL_1090	-	rRNA methyltransferase	77	0.935	53685	Non-essential
FTL_1091	-	-	41	1	36552	Non-essential
FTL_1092	-	-	177	0.966	137089	Non-essential
FTL_1093	-	bifunctional methionine sulfoxide reductase B/A protein	95	0.968	85977	Non-essential
FTL_1094	-	-	105	0.971	87382	Non-essential
FTL_1095	-	-	34	0.941	38461	Non-essential
FTL_1096	dsbA	Disulfide bond formation protein A	121	0.983	77692	Non-essential
FTL_1097	-	hypothetical protein	20	0.95	11182	Non-essential
FTL_1098	-	-	53	1	49563	Non-essential
FTL_1099	-	-	43	0.953	29798	Non-essential
FTL_1100	-	hypothetical protein	47	0.979	26792	Non-essential
FTL_1101	-	hypothetical protein	44	0.932	24738	Non-essential
FTL_1102	-	-	39	0.897	25059	Non-essential
FTL_1103	-	-	84	0.952	72616	Non-essential
FTL_1104	-	-	96	0.958	59152	Non-essential
FTL_1105	-	hypothetical protein	40	1	28264	Non-essential
FTL_1106	alaS	alanyl-tRNA synthetase	249	0.02	495	Essential
FTL_1107	-	hypothetical protein	155	0.968	97300	Non-essential
FTL_1108	-	cytosol aminopeptidase	143	0.972	113665	Non-essential
FTL_1109	-	transaldolase B	101	0.96	55791	Non-essential
FTL_1110	-	hypothetical protein	56	0.982	42340	Non-essential
FTL_1111	-	isochorismatase hydrolase family protein	31	0.968	23440	Non-essential
FTL_1112	isftu2	transposase	96	1	72045	Non-essential
FTL_1113	-	hypothetical protein	94	0.968	70069	Non-essential
FTL_1114	-	isochorismatase hydrolase family protein	59	0.966	39702	Non-essential
FTL_1115	-	hypothetical protein	70	0.086	5495	Essential
FTL_1116	-	ATP-dependent DNA helicase	215	0.94	190013	Non-essential
FTL_1117	-	hypothetical protein	91	0.989	73968	Non-essential
FTL_1118	-	hypothetical protein	79	0.949	54105	Non-essential
FTL_1119	rdgC	recombination associated protein	100	1	86049	Non-essential
FTL_1120	-	hypothetical protein	28	0.929	18664	Non-essential
FTL_1121	-	hypothetical protein	95	0.968	101071	Non-essential
FTL_1122	-	hypothetical protein	77	0.987	50246	Non-essential
FTL_1123	-	hypothetical protein	84	0.964	95519	Non-essential
FTL_1124	-	hypothetical protein	48	0.979	42835	Non-essential
FTL_1125	-	transcriptional regulator	137	0.956	112772	Non-essential
FTL_1126	-	transcriptional regulator	25	0.96	14686	Non-essential
FTL_1127	isftu1	transposase	100	1	92211	Non-essential
FTL_1128	-	hypothetical protein	31	0.935	18689	Non-essential
FTL_1129	-	acetyltransferase	56	0.911	40845	Non-essential
FTL_1130	-	ribosomal RNA small subunit methyltransferase	47	0.872	27427	Non-essential
FTL_1131	-	Sun protein	61	0.885	50843	Non-essential
FTL_1132	-	inositol-1-monophosphatase	84	0.845	5107	Non-essential
FTL_1133	-	hypothetical protein	124	0.952	77170	Non-essential
FTL_1134	-	hypothetical protein	149	0.953	110293	Non-essential
FTL_1135	-	-	71	0.972	48208	Non-essential
FTL_1136	-	hypothetical protein	31	1	19288	Non-essential
FTL_1137	-	3-oxoacyl-ACP synthase	116	0.026	506	Essential
FTL_1138	acpP	acyl carrier protein	28	0	0	Essential
FTL_1139	-	3-oxoacyl-(acyl-carrier-protein) reductase	65	0.046	4696	Essential
FTL_1140	-	malonyl CoA-acyl carrier protein transacylase	80	0.062	144	Essential
FTL_1141	-	3-oxoacyl-ACP synthase	82	0.012	2	Essential
FTL_1142	-	putative glycerol-3-phosphate acyltransferase PlsX	99	0.02	132	Essential
FTL_1143	rpmF	50S ribosomal protein L32	18	0	0	Essential
FTL_1144	-	hypothetical protein	53	0.811	32490	Non-essential
FTL_1145	-	transketolase	173	0.029	24	Essential
FTL_1146	gapA	glyceraldehyde-3-phosphate dehydrogenase	87	0.011	2	Essential
FTL_1147	pgk	phosphoglycerate kinase	99	0.02	449	Essential
FTL_1148	pyk	pyruvate kinase	122	0.049	96	Essential
FTL_1149	fbaA	fructose-1,6-bisphosphate aldolase	99	0.697	1654	Essential and non-essential domains
FTL_1150	treA	Alpha,alpha-trehalase.	46	0.978	41943	Non-essential
FTL_1151	-	trehalase, pseuodgene	102	0.971	71263	Non-essential
FTL_1152	-	-	35	0.857	30902	Non-essential
FTL_1153	isftu1	transposase	100	1	106182	Non-essential
FTL_1154	-	-	110	0.991	104241	Non-essential
FTL_1155	-	hypothetical protein	40	0.975	38789	Non-essential
FTL_1156	-	hypothetical protein	25	1	25423	Non-essential
FTL_1157	iglA	intracellular growth locus, subunit A	46	1	59768	Non-essential
FTL_1158	iglB	intracellular growth locus, subunit B	166	0.988	188443	Non-essential
FTL_1159	iglC	intracellular growth locus, subunit C	75	0.987	79664	Non-essential
FTL_1160	iglD	intracellular growth locus, subunit D	131	1	117314	Non-essential
FTL_1161	-	hypothetical protein	89	0.966	81682	Non-essential
FTL_1162	-	hypothetical protein	496	0.982	482246	Non-essential
FTL_1163	-	hypothetical protein	101	0.99	98940	Non-essential
FTL_1164	-	hypothetical protein	132	0.992	122335	Non-essential
FTL_1165	-	hypothetical protein	83	1	68701	Non-essential
FTL_1166	-	hypothetical protein	181	1	190119	Non-essential
FTL_1167	-	hypothetical protein	61	1	68279	Non-essential
FTL_1168	-	hypothetical protein	236	0.987	184792	Non-essential
FTL_1169	-	hypothetical protein	53	1	53541	Non-essential
FTL_1170	-	hypothetical protein	48	0.979	36158	Non-essential
FTL_1171	pdpB	PdpB protein	447	0.987	388733	Non-essential
FTL_1172	pdpA	PdpA protein	296	0.997	303416	Non-essential
FTL_1173	-	hypothetical protein	73	0.986	76338	Non-essential
FTL_1174	-	cystathionine beta-synthase (cystein synthase)	102	0.029	287	Essential
FTL_1175	-	-	101	0.96	83102	Non-essential
FTL_1176	-	LysR transcriptional regulator family protein	47	0.979	32381	Non-essential
FTL_1177	trmE	tRNA modification GTPase TrmE	147	0.218	502	Essential
FTL_1178	-	hypothetical protein	28	0.821	9611	Non-essential
FTL_1179	-	sigma-54 modulation protein	32	0.031	3	Essential
FTL_1180	-	PEP-dependent sugar PTS system family protein	54	0.13	2476	Essential
FTL_1181	-	SpoU rRNA methylase family protein	82	0.976	91099	Non-essential
FTL_1182	rnhB	ribonuclease HII	62	0.968	53859	Non-essential
FTL_1183	-	Sodium-solute symporter family protein	168	0.976	122663	Non-essential
FTL_1184	-	ClpXP protease specificity-enhancing factor	49	0.98	23881	Non-essential
FTL_1185	-	macrophage growth locus subunit A	66	0.394	1263	Essential
FTL_1186	rpsI	30S ribosomal protein S9	36	0.028	3	Essential
FTL_1187	rplM	50S ribosomal protein L13	41	0.049	6	Essential
FTL_1188	-	hypothetical protein	125	0.024	670	Essential
FTL_1189	mltA	membrane-bound lytic murein transglycosylase A (MLT) family protein	125	0.064	1400	Essential
FTL_1190	-	heat shock protein GrpE	51	0.02	90	Essential
FTL_1191	dnaK	molecular chaperone DnaK	168	0.03	242	Essential
FTL_1192	-	chaperone protein DnaJ	90	0.956	38723	Non-essential
FTL_1193	-	LysR transcriptional regulator family protein	101	0.95	69459	Non-essential
FTL_1194	-	pirin family protein	28	0.964	25653	Non-essential
FTL_1195	isftu1	transposase	100	1	108237	Non-essential
FTL_1196	-	hypothetical protein	99	0.97	97210	Non-essential
FTL_1197	pheS	phenylalanyl-tRNA synthetase subunit alpha	84	0.012	4	Essential
FTL_1198	pheT	phenylalanyl-tRNA synthetase subunit beta	260	0.015	228	Essential
FTL_1199	-	regulatory protein	44	0.955	28786	Non-essential
FTL_1200	-	cobalamin (vitamin B12) synthesis protein/P47K family protein	113	0.956	93371	Non-essential
FTL_1201	-	ZIP metal transporter family protein	88	0.977	61055	Non-essential
FTL_1202	-	hypothetical protein	124	0.944	94058	Non-essential
FTL_1203	-	cardiolipin synthetase	165	0.958	105489	Non-essential
FTL_1204	-	cardiolipin synthetase	168	0.935	129113	Non-essential
FTL_1205	-	hypothetical protein	54	0.963	36053	Non-essential
FTL_1206	-	major facilitator transporter	44	0.955	51811	Non-essential
FTL_1207	-	MRP like protein	92	0.457	4459	Essential
FTL_1208	dcd	deoxycytidine triphosphate deaminase	53	0.962	43513	Non-essential
FTL_1209	-	hypothetical protein	87	0.931	87385	Non-essential
FTL_1210	-	hypothetical protein	69	0.928	27229	Non-essential
FTL_1211	-	lipoprotein	69	0.928	43863	Non-essential
FTL_1212	leuS	leucyl-tRNA synthetase	237	0.013	1254	Essential
FTL_1213	-	hypothetical protein	253	0.98	210130	Non-essential
FTL_1214	-	hypothetical protein	29	1	28717	Non-essential
FTL_1215	-	hypothetical protein	36	0.056	151	Essential
FTL_1216	-	hypothetical protein	66	0.848	5086	Non-essential
FTL_1217	-	hypothetical protein	41	0.805	17323	Non-essential
FTL_1218	-	hypothetical protein	129	0.961	81380	Non-essential
FTL_1219	-	hypothetical protein	150	0.973	115834	Non-essential
FTL_1220	-	amino-acid permease	165	0.958	169330	Non-essential
FTL_1221	-	hypothetical protein	91	0.923	54532	Non-essential
FTL_1222	-	hypothetical protein	36	1	32936	Non-essential
FTL_1223	-	hypothetical protein	27	0.963	15615	Non-essential
FTL_1224	-	thioredoxin	30	0.967	28171	Non-essential
FTL_1225	-	hypothetical protein	88	0.955	61277	Non-essential
FTL_1226	-	-	30	0.967	21813	Non-essential
FTL_1227	-	-	28	1	27045	Non-essential
FTL_1228	-	hypothetical protein	134	0.037	1714	Essential
FTL_1229	-	ABC transporter ATP-binding protein	65	0	0	Essential
FTL_1230	-	cysteine desulfurase activator complex subunit SufB	114	0.009	3	Essential
FTL_1231	-	hypothetical protein	49	0.041	19	Essential
FTL_1232	trkA	potassium transporter peripheral membrane protein	150	0.027	999	Essential
FTL_1233	argP	amino acid antiporter, high affinity arginine transporter	166	0.012	195	Essential
FTL_1234	-	hypothetical protein	62	0.984	42162	Non-essential
FTL_1235	-	-	82	0.963	55236	Non-essential
FTL_1236	infA	translation initiation factor IF-1	22	0.045	75	Essential
FTL_1237	-	hypothetical protein	101	0.95	84013	Non-essential
FTL_1238	-	hypothetical protein	43	1	30709	Non-essential
FTL_1239	ffh	signal recognition particle protein, Ffh	109	0.119	5276	Essential
FTL_1240	-	phospho-2-dehydro-3-deoxyheptonate aldolase	110	0.982	64081	Non-essential
FTL_1241	isftu1	transposase	100	1	91404	Non-essential
FTL_1242	-	ThiJ/PfpI family protein	27	0.963	21810	Non-essential
FTL_1243	-	hypothetical protein	33	0.97	36267	Non-essential
FTL_1244	-	exodeoxyribonuclease III	72	1	48066	Non-essential
FTL_1245	-	short chain dehydrogenase	72	0.972	79745	Non-essential
FTL_1246	-	hypothetical protein	64	0.969	63718	Non-essential
FTL_1247	-	hypothetical protein	88	0.977	74605	Non-essential
FTL_1248	-	glutathione reductase	151	0.934	9023	Non-essential
FTL_1249	-	hypothetical protein	40	1	39906	Non-essential
FTL_1250	isftu2	transposase	81	1	59015	Non-essential
FTL_1251	-	proton-dependent oligopeptide transport (POT) family protein	176	0.943	28956	Non-essential
FTL_1252	-	ATP-dependent RNA helicase RhlE	122	0.975	93893	Non-essential
FTL_1253	folE	GTP cyclohydrolase I	58	0.069	247	Essential
FTL_1254	-	-	33	0.939	19233	Non-essential
FTL_1255	-	-	57	0.947	35018	Non-essential
FTL_1256	-	-	45	1	22943	Non-essential
FTL_1257	-	-	71	1	53668	Non-essential
FTL_1258	-	aldo/keto reductase	93	0.968	82479	Non-essential
FTL_1259	-	-	64	0.984	57507	Non-essential
FTL_1260	-	-	69	0.971	47077	Non-essential
FTL_1261	-	anthranilate synthase component II	54	0.981	46836	Non-essential
FTL_1262	-	chorismate binding family protein	203	0.961	147450	Non-essential
FTL_1263	fadD2	AMP-binding family protein	179	0.961	122156	Non-essential
FTL_1264	-	dihydroneopterin aldolase	45	0.044	8	Essential
FTL_1265	-	2-amino-4-hydroxy-6-hydroxymethyldihydropteridine pyrophosphokinase	146	0.062	1093	Essential
FTL_1266	-	lipase/esterase	102	0.941	22124	Non-essential
FTL_1267	-	hypothetical protein	59	0.949	53381	Non-essential
FTL_1268	-	-	11	1	14608	Non-essential
FTL_1269	-	-	41	0.951	26381	Non-essential
FTL_1270	-	-	60	1	41364	Non-essential
FTL_1271	bioA	adenosylmethionine-8-amino-7-oxononanoate aminotransferase	145	0.972	28327	Non-essential
FTL_1272	bioB	biotin synthase	103	0.515	857	Essential
FTL_1273	bioF	8-amino-7-oxononanoate synthase	131	0.947	12897	Non-essential
FTL_1274	bioC	biotin synthesis protein BioC	88	0.932	6762	Non-essential
FTL_1275	bioD	dethiobiotin synthetase	78	0.923	16756	Non-essential
FTL_1276	birA	bifunctional biotin operon repressor/biotin synthetase BirA	97	0.918	61791	Non-essential
FTL_1277	-	ROK family protein	85	0.941	76153	Non-essential
FTL_1278	-	major facilitator transporter	147	0.932	128773	Non-essential
FTL_1279	-	acetoacetate decarboxylase, fragment	59	1	52930	Non-essential
FTL_1280	-	short-chain dehydrogenase	20	1	15611	Non-essential
FTL_1281	-	hypothetical protein	53	0.981	46807	Non-essential
FTL_1282	-	beta-glucosidase	211	0.967	139824	Non-essential
FTL_1283	-	glutamate-1-semialdehyde aminotransferase	107	0.009	174	Essential
FTL_1284	-	glutathione synthetase	109	0.064	203	Essential
FTL_1285	-	methionyl-tRNA formyltransferase	105	0.029	16	Essential
FTL_1286	-	hypothetical protein	32	0.406	4796	Essential and non-essential domains
FTL_1287	rlmL	23S rRNA m(2)G2445 methyltransferase	217	0.954	169900	Non-essential
FTL_1288	-	fatty acid hydroxylase	74	0.905	52362	Non-essential
FTL_1289	-	hypothetical protein	68	0.941	44994	Non-essential
FTL_1290	isftu1	transposase	100	1	91630	Non-essential
FTL_1291	-	hypothetical protein	35	0.971	34401	Non-essential
FTL_1292	-	hypothetical protein	58	0.948	46378	Non-essential
FTL_1293	-	hypothetical protein	43	0.977	38231	Non-essential
FTL_1294	-	short-chain dehydrogenase	96	0.948	74179	Non-essential
FTL_1295	-	amino acid transporter	99	0.98	88640	Non-essential
FTL_1296	-	amino acid antiporter	55	0.927	44221	Non-essential
FTL_1297	-	hypothetical protein	109	0.982	85636	Non-essential
FTL_1298	isftu1	transposase	100	1	104699	Non-essential
FTL_1299	-	hypothetical protein	50	0.98	41040	Non-essential
FTL_1300	-	hypothetical protein	36	0.917	32308	Non-essential
FTL_1301	isftu2	transposase	78	1	60164	Non-essential
FTL_1302	-	phenol hydroxylase	75	0.027	469	Essential
FTL_1303	rpmE	50S ribosomal protein L31	16	0.875	990	Non-essential
FTL_1304	-	glutamate--cysteine ligase	166	0.06	8909	Essential
FTL_1305	-	virulence factor MviN	201	0.965	136871	Non-essential
FTL_1306	-	hypothetical protein	107	0.963	47381	Non-essential
FTL_1307	-	nucleotide-binding protein, yjeE	42	0.048	260	Essential
FTL_1308	-	bifunctional folylpolyglutamate synthase/ dihydrofolate synthase	133	0.045	23	Essential
FTL_1309	-	Acetyl-CoA carboxylase beta subunit	82	0.037	8	Essential
FTL_1310	ndk	nucleoside diphosphate kinase	34	0	0	Essential
FTL_1311	pyrG	CTP synthetase	141	0.035	1718	Essential
FTL_1312	-	S-transferase	88	0.955	78414	Non-essential
FTL_1313	-	short-chain fatty acids transporter	80	0.988	98053	Non-essential
FTL_1314	-	hypothetical protein	115	0.948	97556	Non-essential
FTL_1315	-	hypothetical protein	66	0.97	50917	Non-essential
FTL_1316	isftu1	transposase	100	1	106466	Non-essential
FTL_1317	-	hypothetical protein	143	0.993	160804	Non-essential
FTL_1318	-	-	14	1	13677	Non-essential
FTL_1319	-	transposase	59	1	46116	Non-essential
FTL_1320	-	hypothetical protein	65	0.969	57963	Non-essential
FTL_1321	-	hypothetical protein	38	0.974	35735	Non-essential
FTL_1322	-	-	41	0.976	34281	Non-essential
FTL_1323	-	-	61	0.984	45433	Non-essential
FTL_1324	-	-	20	1	10488	Non-essential
FTL_1325	-	-	301	0.934	228350	Non-essential
FTL_1326	-	hypothetical protein	47	0.957	30714	Non-essential
FTL_1327	-	hypothetical protein	129	0.946	76488	Non-essential
FTL_1328	fopA	OmpA family protein, outer membrane associated protein	128	0.875	32222	Essential and non-essential domains
FTL_1329	-	ferredoxin	31	0.968	30735	Non-essential
FTL_1330	coaD	phosphopantetheine adenylyltransferase	52	0.077	86	Essential
FTL_1331	-	hypothetical protein	53	0.717	4293	Essential and non-essential domains
FTL_1332	-	hesB family protein	36	0.083	402	Essential
FTL_1333	-	selenocysteine lyase	119	0.025	200	Essential
FTL_1334	-	L-serine dehydratase 1	119	0.958	33962	Non-essential
FTL_1335	-	hypothetical protein	73	0.932	47076	Non-essential
FTL_1336	-	prephenate dehydratase	84	0.94	68688	Non-essential
FTL_1337	-	-	142	0.972	133753	Non-essential
FTL_1338	-	alanine racemase	132	0.053	2808	Essential
FTL_1339	-	proton-dependent oligopeptide transport (POT) family protein	166	0.976	160088	Non-essential
FTL_1340	-	hypothetical protein	80	0.963	71457	Non-essential
FTL_1341	-	hypothetical protein	50	0.98	52357	Non-essential
FTL_1342	-	hypothetical protein	123	0.024	1109	Essential
FTL_1343	-	hypothetical protein	36	0.917	27172	Non-essential
FTL_1344	-	hypothetical protein	38	1	31927	Non-essential
FTL_1345	-	-	142	0.993	114429	Non-essential
FTL_1346	-	-	27	0.963	17554	Non-essential
FTL_1347	-	hypothetical protein	20	1	17948	Non-essential
FTL_1348	-	transposase	74	1	57186	Non-essential
FTL_1349	isftu1	transposase	94	1	87920	Non-essential
FTL_1350	-	glycyl-tRNA synthetase subunit beta	225	0.022	536	Essential
FTL_1351	-	TatD related DNAse family protein	85	0.988	63070	Non-essential
FTL_1352	-	DNA replication and repair protein RecF	135	0.941	22629	Non-essential
FTL_1353	-	hypothetical protein	36	0.944	31192	Non-essential
FTL_1354	-	hypothetical protein	112	0.688	3113	Essential and non-essential domains
FTL_1355	-	-	79	0.937	68222	Non-essential
FTL_1356	-	-	45	0.933	43947	Non-essential
FTL_1357	-	UTP--glucose-1-phosphate uridylyltransferase	85	0.988	60800	Non-essential
FTL_1358	-	cation-efflux family protein	125	0.968	36376	Non-essential
FTL_1359	-	hypothetical protein	68	0.971	66978	Non-essential
FTL_1360	rpsU	30S ribosomal protein S21	21	1	12607	Non-essential
FTL_1361	-	cold shock protein	17	0.882	11066	Non-essential
FTL_1362	-	hypothetical protein	105	0.933	63486	Non-essential
FTL_1363	-	hypothetical protein	115	0.974	98560	Non-essential
FTL_1364	-	hypothetical protein	84	0.976	61551	Non-essential
FTL_1365	-	hypothetical protein	38	1	29899	Non-essential
FTL_1366	-	membrane fusion protein	38	1	34124	Non-essential
FTL_1367	-	hypothetical protein	91	0.945	88860	Non-essential
FTL_1368	-	hypothetical protein	80	0.95	63397	Non-essential
FTL_1369	isftu1	transposase	100	1	91603	Non-essential
FTL_1370	-	hypothetical protein	83	0.048	440	Essential
FTL_1371	-	hypothetical protein	70	0.971	75047	Non-essential
FTL_1372	-	lipoprotein	144	0.993	152205	Non-essential
FTL_1373	-	hypothetical protein	43	1	44131	Non-essential
FTL_1374	-	organic solvent tolerance protein	228	0.974	173066	Non-essential
FTL_1375	-	heat shock protein 15 (HSP15)	36	0.972	22972	Non-essential
FTL_1376	-	carbohydrate kinase family protein (YjeF-related protein)	169	0.947	147203	Non-essential
FTL_1377	-	hypothetical protein	74	0.959	63168	Non-essential
FTL_1378	-	-	21	0.952	19363	Non-essential
FTL_1379	-	-	87	0.977	62065	Non-essential
FTL_1380	-	-	29	0.931	21169	Non-essential
FTL_1381	-	-	37	0.946	36668	Non-essential
FTL_1382	-	-	68	0.956	78785	Non-essential
FTL_1383	-	glutathione peroxidase	44	0.932	31659	Non-essential
FTL_1384	-	hypothetical protein	30	0.967	22468	Non-essential
FTL_1385	-	hypothetical protein	55	0.945	38591	Non-essential
FTL_1386	isftu2	transposase	79	1	64542	Non-essential
FTL_1387	-	-	91	0.978	77347	Non-essential
FTL_1388	-	L-aspartate oxidase	176	0.085	231	Essential
FTL_1389	-	nicotinate-nucleotide pyrophosphorylase	91	0.022	6	Essential
FTL_1390	-	quinolinate synthetase	88	0.011	2	Essential
FTL_1391	gmk	guanylate kinase	63	0.016	2	Essential
FTL_1392	deaD	cold-shock DEAD-box protein A	180	0.894	19823	Non-essential
FTL_1393	ppiC	peptidyl-prolyl cis-trans isomerase	22	0.955	996	Non-essential
FTL_1394	galP2	major facilitator superfamily galactose-proton symporter	134	0.955	152443	Non-essential
FTL_1395	galP1	major facilitator superfamily galactose-proton symporter	129	0.969	39277	Non-essential
FTL_1396	-	galactose-1-phosphate uridylyltransferase	90	0.944	81474	Non-essential
FTL_1397	-	galactokinase	110	0.964	97345	Non-essential
FTL_1398	-	hypothetical protein	47	0.957	36866	Non-essential
FTL_1399	-	3-deoxy-manno-octulosonate cytidylyltransferase	71	0.056	770	Essential
FTL_1400	-	hypothetical protein	25	0.84	11450	Non-essential
FTL_1401	-	hypothetical protein	29	1	35603	Non-essential
FTL_1402	isftu1	transposase	100	1	92521	Non-essential
FTL_1403	-	hypothetical protein	82	0.963	27021	Non-essential
FTL_1404	rplT	50S ribosomal protein L20	39	0.051	230	Essential
FTL_1405	rpmI	50S ribosomal protein L35	19	0	0	Essential
FTL_1406	-	translation initiation factor IF-3	27	0	0	Essential
FTL_1407	thrS	threonyl-tRNA synthetase	170	0.006	3	Essential
FTL_1408	-	chitin binding protein	165	0.964	178525	Non-essential
FTL_1409	-	glycine cleavage system protein H	42	0.976	32141	Non-essential
FTL_1410	murG	undecaprenyldiphospho-muramoylpentapeptide beta-N- acetylglucosaminyltransferase	112	0.036	592	Essential
FTL_1411	-	hypothetical protein	27	0.963	2500	Non-essential
FTL_1412	-	recombination protein RecR	64	1	13314	Non-essential
FTL_1413	spoT	guanosine-3',5'-bis(diphosphate) 3'-pyrophosphohydrolase/(p)ppGpp synthase	225	0.036	3118	Essential
FTL_1414	capA	hypothetical protein	141	0.95	115828	Non-essential
FTL_1415	capC	capsule biosynthesis protein CapC	71	0.986	64357	Non-essential
FTL_1416	capB	capsule biosynthesis protein capB	122	0.984	108849	Non-essential
FTL_1417	-	major facilitator transporter	149	0.966	179788	Non-essential
FTL_1418	-	asparaginase	75	0.973	23591	Non-essential
FTL_1419	-	cyanophycinase	85	0.988	67612	Non-essential
FTL_1420	-	carbohydrate/purine kinase pfkB family protein	99	0.04	2222	Essential
FTL_1421	-	haloacid dehalogenase-like hydrolase family protein	76	0.947	63333	Non-essential
FTL_1422	-	glycosyl transferases group 1 family protein	127	0.976	121196	Non-essential
FTL_1423	-	glycosyl transferase family protein	131	0.977	122260	Non-essential
FTL_1424	-	glycosyl transferase family protein	136	0.949	93330	Non-essential
FTL_1425	-	hypothetical protein	110	0.936	70605	Non-essential
FTL_1426	-	hypothetical protein	78	0.962	60473	Non-essential
FTL_1427	-	hypothetical protein	151	0.954	122190	Non-essential
FTL_1428	-	ABC transporter ATP-binding and membrane protein	216	0.94	204368	Non-essential
FTL_1429	-	glycosyl transferases group 1 family protein	135	0.956	126962	Non-essential
FTL_1430	-	UDP-glucose 4-epimerase	120	0.967	141209	Non-essential
FTL_1431	-	sugar transferase	153	0.974	128428	Non-essential
FTL_1432	-	D-ribulose-phosphate 3-epimerase	61	0.066	580	Essential
FTL_1433	-	arabinose phosphate isomerase	91	0.022	703	Essential
FTL_1434	-	DoxD-like family protein	66	0.97	84987	Non-essential
FTL_1435	-	hypothetical protein	50	0.96	32793	Non-essential
FTL_1436	-	hypothetical protein	26	0.962	23323	Non-essential
FTL_1437	-	hypothetical protein	83	0.988	80808	Non-essential
FTL_1438	-	hypothetical protein	25	0.96	19462	Non-essential
FTL_1439	-	arylsulfatase	44	1	47016	Non-essential
FTL_1440	-	beta-lactamase superfamily hydrolase	30	0.967	33219	Non-essential
FTL_1441	isftu2	transposase	87	1	64345	Non-essential
FTL_1442	fabI	enoyl-[acyl-carrier-protein] reductase (NADH)	81	0.037	400	Essential
FTL_1443	-	hypothetical protein	69	1	70889	Non-essential
FTL_1444	-	hypothetical protein	31	0.968	24294	Non-essential
FTL_1445	isftu2	transposase	73	1	56893	Non-essential
FTL_1446	isftu1	transposase	94	1	87887	Non-essential
FTL_1447	-	hypothetical protein	51	0.98	39127	Non-essential
FTL_1448	uvrC	excinuclease ABC subunit C	166	0.952	133705	Non-essential
FTL_1449	-	ribonuclease D	123	0.967	105186	Non-essential
FTL_1450	-	major facilitator transporter	154	0.968	113925	Non-essential
FTL_1451	-	hypothetical protein	28	1	29137	Non-essential
FTL_1452	rpmA	50S ribosomal protein L27	24	0.042	522	Essential
FTL_1453	rplU	50S ribosomal protein L21	25	0	0	Essential
FTL_1454	-	-	36	0.972	27978	Non-essential
FTL_1455	-	-	78	0.949	78728	Non-essential
FTL_1456	-	-	32	0.906	31857	Non-essential
FTL_1457	-	-	20	1	18066	Non-essential
FTL_1458	secA	preprotein translocase subunit SecA	231	0.082	8036	Essential
FTL_1459	-	hypothetical protein	122	0.934	104579	Non-essential
FTL_1460	-	hypothetical protein	51	0.765	7079	Essential and non-essential domains
FTL_1461	deoD	purine nucleoside phosphorylase	75	0.987	59670	Non-essential
FTL_1462	isftu1	transposase	100	1	92320	Non-essential
FTL_1463	isftu2	transposase	77	1	57903	Non-essential
FTL_1464	-	ATP-dependent metalloprotease	183	0.071	6300	Essential
FTL_1465	-	hypothetical protein	24	1	12753	Non-essential
FTL_1466	-	major facilitator transporter	62	0.952	37205	Non-essential
FTL_1467	isftu2	transposase	77	1	57837	Non-essential
FTL_1468	-	ATP-dependent metalloprotease	183	0.071	6375	Essential
FTL_1469	-	hypothetical protein	24	1	12610	Non-essential
FTL_1470	-	major facilitator transporter	62	0.952	37156	Non-essential
FTL_1471	isftu2	transposase	76	1	58062	Non-essential
FTL_1472	-	hypothetical protein	51	0.98	50246	Non-essential
FTL_1473	uvrA	DNA excision repair protein subunit A	264	0.966	254586	Non-essential
FTL_1474	greA	transcription elongation factor GreA	48	0.896	5626	Non-essential
FTL_1475	fimT	Type IV pili fiber building block protein	65	1	71783	Non-essential
FTL_1476	pgi	glucose-6-phosphate isomerase	153	0.046	1636	Essential
FTL_1477	-	thiamine pyrophospokinase	72	0.042	108	Essential
FTL_1478	guaB	inosine-5-monophosphate dehydrogenase	123	0.089	2851	Essential
FTL_1479	pepA	cytosol aminopeptidase	142	0.958	32648	Non-essential
FTL_1480	-	YjgP/YjgQ family permease	144	0.028	185	Essential
FTL_1481	-	YjgP/YjgQ family permease	133	0.023	571	Essential
FTL_1482	-	peptidase M16 family protein	140	0.957	81500	Non-essential
FTL_1483	-	peptidase M16 family protein	147	0.959	67374	Non-essential
FTL_1484	-	methylase	64	0.953	35828	Non-essential
FTL_1485	-	hypothetical protein	79	0.975	54351	Non-essential
FTL_1486	-	tRNA-(ms(2)io(6)a)-hydroxylase	60	0.983	59010	Non-essential
FTL_1487	-	uridine phosphorylase	83	0.976	86198	Non-essential
FTL_1488	-	cytidine deaminase	45	0.978	48195	Non-essential
FTL_1489	-	FAD-binding family protein	290	0.972	238150	Non-essential
FTL_1490	-	phosphoglyceromutase	153	0.013	9	Essential
FTL_1491	-	seryl-tRNA synthetase	122	0.025	822	Essential
FTL_1492	-	fructokinase	79	0.975	78799	Non-essential
FTL_1493	-	polysaccharide biosynthesis protein (export protein)	152	0.072	1170	Essential
FTL_1494	-	hypothetical protein	51	0.98	39556	Non-essential
FTL_1495	-	cysteine/glutathione ABC transporter membrane/ATP-binding protein	196	0.031	1178	Essential
FTL_1496	-	cysteine/glutathione ABC transporter membrane/ATP-binding protein	187	0.043	4837	Essential
FTL_1497	-	C4-dicarboxylate transport protein	162	0.969	144509	Non-essential
FTL_1498	-	translation initiation inhibitor	43	0.953	32239	Non-essential
FTL_1499	-	sulfate permease family protein	173	0.994	163345	Non-essential
FTL_1500	-	transposase	57	1	49549	Non-essential
FTL_1501	-	-	14	1	13803	Non-essential
FTL_1502	-	major facilitator transporter	168	0.976	176877	Non-essential
FTL_1503	dgt	deoxyguanosinetriphosphate triphosphohydrolase	139	0.957	119055	Non-essential
FTL_1504	katG	peroxidase/catalase	186	0.968	199458	Non-essential
FTL_1505	isftu1	transposase	100	1	91957	Non-essential
FTL_1506	-	short-chain dehydrogenase	53	1	58205	Non-essential
FTL_1507	-	3-oxoacyl-ACP reductase	40	0.925	35114	Non-essential
FTL_1508	-	-	73	0.959	56564	Non-essential
FTL_1509	-	D-alanyl-D-alanine carboxypeptidase/D-alanyl-D-alanine-endopeptidase	68	0.941	55043	Non-essential
FTL_1510	-	glycerol-3-phosphate transporter	149	0.966	78442	Non-essential
FTL_1511	-	glycerophosphoryl diester phosphodiesterase family protein	108	0.963	106716	Non-essential
FTL_1512	-	hypothetical protein	88	0.955	83805	Non-essential
FTL_1513	-	ABC transporter ATP-binding protein	95	0.989	94601	Non-essential
FTL_1514	-	ABC transporter permease	53	0.981	47499	Non-essential
FTL_1515	-	ABC transporter membrane protein	63	0.984	61822	Non-essential
FTL_1516	isftu2	transposase	73	1	56630	Non-essential
FTL_1517	-	hypothetical protein	38	0.947	35847	Non-essential
FTL_1518	-	-	59	1	52312	Non-essential
FTL_1519	-	-	25	0.96	13792	Non-essential
FTL_1520	upp	uracil phosphoribosyltransferase	51	0.961	39768	Non-essential
FTL_1521	-	chitinase family 18 protein	219	0.986	247745	Non-essential
FTL_1522	-	2-amino-3-ketobutyrate coenzyme A ligase	114	0.307	6962	Essential and non-essential domains
FTL_1523	tdh	L-threonine 3-dehydrogenase	93	0.172	872	Essential and non-essential domains
FTL_1524	-	serine transporter	193	0.067	219	Essential
FTL_1525	-	2-C-methyl-D-erythritol 4-phosphate cytidylyltransferase	75	0.013	461	Essential
FTL_1526	-	cell division protein	35	0	0	Essential
FTL_1527	eno	phosphopyruvate hydratase	127	0.063	288	Essential
FTL_1528	-	major facilitator transporter	147	0.98	125984	Non-essential
FTL_1529	-	nicotinamide mononucleotide transport (NMT) family protein	108	0.963	90190	Non-essential
FTL_1530	-	-	72	0.944	71065	Non-essential
FTL_1531	rumA	23S rRNA 5-methyluridine methyltransferase	139	0.971	117486	Non-essential
FTL_1532	-	hypothetical protein	64	0.984	78988	Non-essential
FTL_1533	-	DNA-directed RNA polymerase subunit omega	19	1	8742	Non-essential
FTL_1534	-	uridine kinase	69	0.957	59258	Non-essential
FTL_1535	kdsA	2-dehydro-3-deoxyphosphooctonate aldolase	67	0.03	621	Essential
FTL_1536	-	iron-sulfur cluster insertion protein ErpA	29	0	0	Essential
FTL_1537	pnp	polynucleotide phosphorylase/polyadenylase	198	0.177	1429	Essential
FTL_1538	rpsO	30S ribosomal protein S15	30	0	0	Essential
FTL_1539	ftsI	penicillin binding protein (peptidoglycan synthetase)	170	0.018	159	Essential
FTL_1540	-	hypothetical protein	36	0.056	234	Essential
FTL_1541	mraW	S-adenosyl-methyltransferase MraW	99	0.838	36455	Essential and non-essential domains
FTL_1542	-	hypothetical protein	234	0.957	33887	Non-essential
FTL_1543	-	formamidopyrimidine-DNA glycosylase	102	0.941	87665	Non-essential
FTL_1544	isftu1	transposase	100	1	104882	Non-essential
FTL_1545	-	glutamine amidotransferase subunit PdxT	60	0.95	54495	Non-essential
FTL_1546	-	pyridoxal biosynthesis lyase PdxS	66	1	81131	Non-essential
FTL_1547	-	DNA gyrase subunit B	240	0.017	211	Essential
FTL_1548	-	hypothetical protein	76	0.961	46189	Non-essential
FTL_1549	-	tRNA-dihydrouridine synthase A	112	0.973	85239	Non-essential
FTL_1550	-	lipoprotein	83	0.976	78310	Non-essential
FTL_1551	-	hypothetical protein	35	0.971	39327	Non-essential
FTL_1552	-	hypothetical protein	218	0.972	192788	Non-essential
FTL_1553	sucC	succinyl-CoA synthetase subunit beta	101	0.337	187	Essential
FTL_1554	sucD	succinyl-CoA synthetase, alpha subunit	87	0.31	194	Essential
FTL_1555	-	hypothetical protein	47	1	53931	Non-essential
FTL_1556	-	hypothetical protein	131	0.962	113764	Non-essential
FTL_1557	-	hypothetical protein	81	0.988	73258	Non-essential
FTL_1558	-	hypothetical protein	71	0.972	66980	Non-essential
FTL_1559	-	-	73	0.973	67676	Non-essential
FTL_1560	-	-	46	0.978	38536	Non-essential
FTL_1561	-	-	46	1	44459	Non-essential
FTL_1562	-	-	70	0.986	84519	Non-essential
FTL_1563	-	-	28	1	19786	Non-essential
FTL_1564	-	-	23	0.957	23293	Non-essential
FTL_1565	-	-	41	0.951	40387	Non-essential
FTL_1566	-	CutC family protein	70	0.986	52794	Non-essential
FTL_1567	-	major facilitator transporter	131	0.969	171808	Non-essential
FTL_1568	-	LysR family transcriptional regulator	113	0.973	110797	Non-essential
FTL_1569	-	phosphoglycolate phosphatase	79	0.949	64880	Non-essential
FTL_1570	-	phospholipase D	133	0.97	111614	Non-essential
FTL_1571	-	thioredoxin reductase	94	0.968	86978	Non-essential
FTL_1572	isftu2	transposase	82	1	61249	Non-essential
FTL_1573	-	major facilitator transporter	108	0.972	80077	Non-essential
FTL_1574	-	hypothetical protein	55	0.927	55625	Non-essential
FTL_1575	-	hypothetical protein	111	0.973	99656	Non-essential
FTL_1576	-	DNA mismatch repair protein	176	0.983	171632	Non-essential
FTL_1577	-	hypothetical protein	36	0.889	37522	Non-essential
FTL_1578	-	hypothetical protein	32	1	37638	Non-essential
FTL_1579	-	hypothetical protein	63	0.032	1020	Essential
FTL_1580	-	hypothetical protein	93	0.968	74682	Non-essential
FTL_1581	-	lipoprotein	69	1	78437	Non-essential
FTL_1582	potF	putrescine-binding periplasmic protein	148	0.473	9072	Essential
FTL_1583	gadC	glutamate:gamma-aminobutyric acid antiporter family protein, putative glutamate transporter	160	0.106	1125	Essential
FTL_1584	perM	PerM family protein	137	0.942	12633	Non-essential
FTL_1585	-	single-stranded-DNA-specific exonuclease	176	0.949	86362	Non-essential
FTL_1586	-	biotin--acetyl-CoA-carboxylase ligase	91	0.099	1740	Essential
FTL_1587	-	lysyl-tRNA synthetase	102	0.941	62495	Non-essential
FTL_1588	-	mechanosensitive ion channel protein	80	0.988	70094	Non-essential
FTL_1589	isftu2	transposase	90	1	72829	Non-essential
FTL_1590	-	hypothetical protein	98	0.929	50393	Non-essential
FTL_1591	accC	Acetyl-CoA carboxylase, biotin carboxylase subunit	122	0.016	355	Essential
FTL_1592	accB	Acetyl-CoA carboxylase, biotin carboxyl carrier protein subunit	35	0	0	Essential
FTL_1593	aroD	3-dehydroquinate dehydratase	55	0.564	9613	Essential and non-essential domains
FTL_1594	apaH	diadenosine tetraphosphatase	91	0.945	44359	Non-essential
FTL_1595	ksgA	dimethyladenosine transferase	78	0.974	66346	Non-essential
FTL_1596	surA	peptidyl-prolyl cis-trans isomerase	135	0.052	1574	Essential
FTL_1597	-	organic solvent tolerance protein	305	0.361	53945	Essential and non-essential domains
FTL_1598	argS	arginyl-tRNA synthetase	154	0.032	877	Essential
FTL_1599	-	hypothetical protein	43	0.977	64722	Non-essential
FTL_1600	-	periplasmic L-asparaginase II	103	0.961	100003	Non-essential
FTL_1601	-	tRNA/rRNA methyltransferase	53	0.962	50743	Non-essential
FTL_1602	-	delta-aminolevulinic acid dehydratase	82	0.012	665	Essential
FTL_1603	-	RNA-binding protein	24	0.042	5	Essential
FTL_1604	-	DNA polymerase III, delta prime subunit	104	0.019	18	Essential
FTL_1605	-	putative periplasmic protease	111	0.486	2991	Essential and non-essential domains
FTL_1606	sspA	stringent starvation protein A	59	0.153	182	Essential
FTL_1607	-	anaerobic sulfite reductase subunit	33	0.121	786	Essential
FTL_1608	-	hypothetical protein	20	1	12030	Non-essential
FTL_1609	-	dolichyl-phosphate-mannose-protein mannosyltransferase family protein	216	0.977	214446	Non-essential
FTL_1610	isftu1	transposase	100	1	91925	Non-essential
FTL_1611	-	glycosyl transferase family protein	97	0.979	99293	Non-essential
FTL_1612	nadX	hypothetical protein, N-acetylhexosamine deacetylase	90	0.967	80021	Non-essential
FTL_1613	ftsW	cell division protein FtsW	121	0.116	4823	Essential
FTL_1614	murD	UDP-N-acetylmuramoylalanine--D-glutamate ligase	152	0.02	165	Essential
FTL_1615	mraY	phospho-N-acetylmuramoyl-pentapeptide-transferase	110	0.009	3	Essential
FTL_1616	pckA	phosphoenolpyruvate carboxykinase	164	0.671	1769	Essential and non-essential domains
FTL_1617	glnS	glutaminyl-tRNA synthetase	145	0.021	236	Essential
FTL_1618	-	hypothetical protein	77	0.987	79181	Non-essential
FTL_1619	-	hypothetical protein	105	0.952	81253	Non-essential
FTL_1620	-	proton-dependent oligopeptide transport (POT) family protein	61	1	54843	Non-essential
FTL_1621	-	ABC transporter ATP-binding	181	0.989	141110	Non-essential
FTL_1622	-	multidrug transporter (tetracycline resistance protein)	131	0.962	122231	Non-essential
FTL_1623	-	hypothetical protein	138	0.949	138974	Non-essential
FTL_1624	-	major facilitator transporter	133	0.992	144058	Non-essential
FTL_1625	-	NADH dehydrogenase subunit	90	0.967	78832	Non-essential
FTL_1626	-	rRNA methylase	25	1	33643	Non-essential
FTL_1627	isftu1	transposase	100	1	107329	Non-essential
FTL_1628	-	hypothetical protein	73	0.973	70514	Non-essential
FTL_1629	-	hypothetical protein	200	0.985	241778	Non-essential
FTL_1630	isftu1	transposase	100	1	92706	Non-essential
FTL_1631	-	hypothetical protein	148	0.98	149133	Non-essential
FTL_1632	-	hypothetical protein	28	0.964	26271	Non-essential
FTL_1633	-	hypothetical protein	94	0.968	93183	Non-essential
FTL_1634	-	LysR family transcriptional regulator	113	0.965	117454	Non-essential
FTL_1635	-	chitinase, fragment	226	0.987	237065	Non-essential
FTL_1636	-	hypothetical protein	24	0.958	23073	Non-essential
FTL_1637	-	lipoprotein	106	0.991	116906	Non-essential
FTL_1638	-	3-demethylubiquinone-9 3-methyltransferase	76	0.092	331	Essential
FTL_1639	-	hypothetical protein	91	0.923	25371	Non-essential
FTL_1640	-	amino acid transporter protein, fragment	181	0.983	186714	Non-essential
FTL_1641	-	hypothetical protein	37	0.892	22872	Non-essential
FTL_1642	-	hypothetical protein	32	1	26738	Non-essential
FTL_1643	isftu1	transposase	99	1	108126	Non-essential
FTL_1644	-	glycerol kinase	135	0.985	154866	Non-essential
FTL_1645	ansP	major facilitator transporter, asparagine transporter	137	0.971	132692	Non-essential
FTL_1646	-	hypothetical protein	63	0.968	51666	Non-essential
FTL_1647	-	major facilitator transporter	144	0.972	139477	Non-essential
FTL_1648	-	oligopeptide transporter, subunit D, ABC transporter ATP-binding protein	72	0.972	92903	Non-essential
FTL_1649	-	-	56	0.946	67581	Non-essential
FTL_1650	-	-	26	0.962	37242	Non-essential
FTL_1651	-	-	81	0.988	84968	Non-essential
FTL_1652	-	-	29	1	22368	Non-essential
FTL_1653	-	peptide transport system substrate-binding protein	38	0.947	44687	Non-essential
FTL_1654	-	hypothetical protein	130	0.985	133817	Non-essential
FTL_1655	isftu2	transposase	76	1	63067	Non-essential
FTL_1656	uvrD	DNA helicase II	227	0.974	146978	Non-essential
FTL_1657	ftsY	signal recognition particle receptor FtsY	87	0.034	713	Essential
FTL_1658	fimV	hypothetical protein	123	0	0	Essential
FTL_1659	prfC	peptide chain release factor 3	121	0.983	82392	Non-essential
FTL_1660	tmk	thymidylate kinase	63	0.048	157	Essential
FTL_1661	-	nucleoside permease NUP family protein	145	0.938	139032	Non-essential
FTL_1662	nupC1	nucleoside permease NUP family protein	142	0.979	100391	Non-essential
FTL_1663	deoC	deoxyribose-phosphate aldolase	68	0.971	58179	Non-essential
FTL_1664	deoB	phosphopentomutase	109	0.972	91565	Non-essential
FTL_1665	-	pantothenate kinase	82	1	79032	Non-essential
FTL_1666	-	DNA polymerase I	263	0.7	115596	Essential and non-essential domains
FTL_1667	lpxK	tetraacyldisaccharide 4'-kinase	105	0.029	8	Essential
FTL_1668	msbA	lipid A transport protein ABC transporter ATP-binding protein/permease	188	0.032	37	Essential
FTL_1669	-	tRNA CCA-pyrophosphorylase	109	0.972	99007	Non-essential
FTL_1670	dsbB	disulfide bond formation protein	60	0.917	49797	Non-essential
FTL_1671	-	RND efflux transporter	132	0.985	119460	Non-essential
FTL_1672	-	AcrB/AcrD/AcrF family transporter	324	0.988	308712	Non-essential
FTL_1673	-	major facilitator transporter	147	0.98	158341	Non-essential
FTL_1674	-	hypothetical protein	76	0.974	74144	Non-essential
FTL_1675	-	-	16	0.938	11268	Non-essential
FTL_1676	-	-	24	1	20477	Non-essential
FTL_1677	-	-	31	1	19872	Non-essential
FTL_1678	-	hypothetical protein	142	0.944	114243	Non-essential
FTL_1679	-	transposase	34	0.941	24075	Non-essential
FTL_1680	isftu2	transposase	79	0.987	64063	Non-essential
FTL_1681	isftu1	transposase	100	1	106227	Non-essential
FTL_1682	-	hypothetical protein	35	1	40295	Non-essential
FTL_1683	cysS	cysteinyl-tRNA synthetase	120	0.017	1253	Essential
FTL_1684	-	N5-glutamine S-adenosyl-L-methionine-dependent methyltransferase	101	0.99	92986	Non-essential
FTL_1685	-	major facilitator transporter	133	0.962	120238	Non-essential
FTL_1686	-	acetyltransferase	57	1	51222	Non-essential
FTL_1687	isftu1	transposase	100	1	107800	Non-essential
FTL_1688	-	-	31	0.871	28437	Non-essential
FTL_1689	-	hypothetical protein	109	0.954	109503	Non-essential
FTL_1690	-	hypothetical protein	111	0.973	121795	Non-essential
FTL_1691	-	hypothetical protein	27	0.963	23879	Non-essential
FTL_1692	-	hypothetical protein	34	1	34941	Non-essential
FTL_1693	-	hypothetical protein	49	0.939	30594	Non-essential
FTL_1694	-	hypothetical protein	166	0.94	144351	Non-essential
FTL_1695	-	hypothetical protein	100	0.95	108197	Non-essential
FTL_1696	-	hypothetical protein	32	0.938	23515	Non-essential
FTL_1697	-	metal ion transporter	55	0.945	52801	Non-essential
FTL_1698	-	hypothetical protein	38	0.974	43795	Non-essential
FTL_1699	-	hypothetical protein	187	0.968	223730	Non-essential
FTL_1700	-	Sodium/proline permease	152	0.046	2146	Essential
FTL_1701	glpX	fructose 1,6-bisphosphatase II	82	0.988	64727	Non-essential
FTL_1702	-	hypothetical protein	69	0.928	53158	Non-essential
FTL_1703	lysP	lysine:H+ symporter	158	0.044	1592	Essential
FTL_1704	-	hypothetical protein	60	0.067	3265	Essential
FTL_1705	ftsK	cell division protein	221	0.05	48	Essential
FTL_1706	lolA	lipoprotein releasing system subunit A, outer membrane lipoproteins carrier	66	0.106	1131	Essential
FTL_1707	-	hypothetical protein	19	0.474	2383	Essential and non-essential domains
FTL_1708	tkrH	potassium uptake protein	154	0.039	43	Essential
FTL_1709	-	hypothetical protein	58	1	57345	Non-essential
FTL_1710	-	ProP osmoprotectant transporter, fragment	68	0.971	19116	Non-essential
FTL_1711	-	HsdR protein, fragment	52	0.942	45442	Non-essential
FTL_1712	-	HsdR protein, fragment	83	0.988	96731	Non-essential
FTL_1713	isftu1	transposase	100	1	107638	Non-essential
FTL_1714	groEL	chaperonin GroEL	150	0.02	1129	Essential
FTL_1715	groES	co-chaperonin GroES	26	0	0	Essential
FTL_1716	-	hypothetical protein	56	0.964	65905	Non-essential
FTL_1717	-	hypothetical protein	83	0.94	66984	Non-essential
FTL_1718	isftu1	transposase	100	1	91878	Non-essential
FTL_1719	-	hypothetical protein	53	1	51206	Non-essential
FTL_1720	-	modification methylase	102	0.039	1141	Essential
FTL_1721	prfA	peptide chain release factor 1	81	0.012	6	Essential
FTL_1722	-	glutamyl-tRNA reductase	133	0.015	125	Essential
FTL_1723	-	hypothetical protein	70	0.971	63908	Non-essential
FTL_1724	-	lipoprotein	155	0.987	152510	Non-essential
FTL_1725	-	eflux protein	133	0.977	165746	Non-essential
FTL_1726	parE	DNA topoisomerase IV subunit B	168	0.976	55923	Non-essential
FTL_1727	ampD	N-acetyl-anhydromuranmyl-L-alanine amidase	51	0.804	3714	Non-essential
FTL_1728	-	PAP2 family protein	88	0.943	72507	Non-essential
FTL_1729	nudH	dinucleoside polyphosphate hydrolase	45	0.956	8392	Non-essential
FTL_1730	-	hypothetical protein	170	0.994	157242	Non-essential
FTL_1731	-	licB-like transmembrane protein	112	0.964	128654	Non-essential
FTL_1732	-	acid phosphatase	67	0.94	63276	Non-essential
FTL_1733	-	oxidoreductase iron/ascorbate family protein	82	1	109867	Non-essential
FTL_1734	-	integrase/recombinase	83	0.904	5272	Non-essential
FTL_1735	rplS	50S ribosomal protein L19	33	0.03	47	Essential
FTL_1736	trmD	tRNA (guanine-N(1)-)-methyltransferase	80	0.013	5	Essential
FTL_1737	rimM	16S rRNA-processing protein RimM	56	0.089	1845	Essential
FTL_1738	rpsP	30S ribosomal protein S16	21	0.048	2	Essential
FTL_1739	-	S-adenosylmethionine synthetase	108	0.056	3008	Essential
FTL_1740	-	fatty acid desaturase	133	0.331	6768	Essential and non-essential domains
FTL_1741	-	putative DNA-binding/iron metalloprotein/AP endonuclease	105	0.038	1196	Essential
FTL_1742	-	hypothetical protein	33	0.152	625	Essential
FTL_1743	-	DNA-directed RNA polymerase subunit beta	415	0.043	8884	Essential
FTL_1744	rpoB	DNA-directed RNA polymerase subunit beta	382	0.013	18	Essential
FTL_1745	rplL	50S ribosomal protein L7/L12	25	0	0	Essential
FTL_1746	rplJ	50S ribosomal protein L10	39	0	0	Essential
FTL_1747	rplA	50S ribosomal protein L1	59	0.034	6	Essential
FTL_1748	rplK	50S ribosomal protein L11	42	0	0	Essential
FTL_1749	-	transcription antitermination protein nusG	34	0	0	Essential
FTL_1750	secE	preprotein translocase subunit SecE	41	0.024	2	Essential
FTL_1751	-	elongation factor Tu	97	0.01	75	Essential
FTL_1752	-	helicase	122	0.959	135532	Non-essential
FTL_1753	-	ion channel protein, fragment	49	0.898	3351	Non-essential
FTL_1754	-	hypothetical protein	95	1	67091	Non-essential
FTL_1755	glpF	glycerol uptake facilitator protein	79	0.949	129687	Non-essential
FTL_1756	glpD	anaerobic glycerol-3-phosphate dehydrogenase	149	0.624	6468	Essential and non-essential domains
FTL_1757	isftu1	transposase	97	1	106837	Non-essential
FTL_1758	-	hypothetical protein	34	1	41017	Non-essential
FTL_1759	-	hypothetical protein	154	0.968	179420	Non-essential
FTL_1760	-	hypothetical protein	59	1	92953	Non-essential
FTL_1761	-	hypothetical protein	35	0.971	39893	Non-essential
FTL_1762	qseC	sensor histidine kinase	143	0.993	85251	Non-essential
FTL_1763	-	hypothetical protein	102	0.99	117132	Non-essential
FTL_1764	-	-	116	0.948	147211	Non-essential
FTL_1765	-	cytochrome oxidase bd-II subunit II	123	0.967	128186	Non-essential
FTL_1766	-	hypothetical protein	69	0.986	60426	Non-essential
FTL_1767	-	-	27	1	26753	Non-essential
FTL_1768	-	-	16	1	14287	Non-essential
FTL_1769	-	-	49	0.959	50917	Non-essential
FTL_1770	-	Type IV pili nucleotide-binding protein	56	1	84602	Non-essential
FTL_1771	-	twitching motility protein PilT	33	0.97	28926	Non-essential
FTL_1772	-	aconitate hydratase	261	0.054	15008	Essential
FTL_1773	-	hypothetical protein	76	0.908	65567	Non-essential
FTL_1774	-	hypothetical protein	51	0.961	48005	Non-essential
FTL_1775	-	oxygen-independent coproporphyrinogen III oxidase	114	0.974	99537	Non-essential
FTL_1776	-	hypothetical protein	54	1	70181	Non-essential
FTL_1777	-	-	43	0.977	54447	Non-essential
FTL_1778	-	-	66	1	71905	Non-essential
FTL_1779	secG	preprotein translocase subunit SecG	37	0.405	2029	Essential and non-essential domains
FTL_1780	-	triosephosphate isomerase	77	0.039	13	Essential
FTL_1781	glmM	phosphoglucosamine mutase	122	0.008	2	Essential
FTL_1782	apt	adenine phosphoribosyltransferase	43	0.674	5670	Non-essential
FTL_1783	sucB	dihydrolipoamide succinyltransferase component of 2-oxoglutarate dehydrogenase complex	131	0.008	3	Essential
FTL_1784	sucA	2-oxoglutarate dehydrogenase E1 component	269	0.007	5	Essential
FTL_1785	sdhB	succinate dehydrogenase iron-sulfur subunit	68	0.015	3	Essential
FTL_1786	-	succinate dehydrogenase, catalytic and NAD/flavoprotein subunit	151	0	0	Essential
FTL_1787	-	succinate dehydrogenase hydrophobic membrane anchor protein	36	0.028	19	Essential
FTL_1788	-	succinate dehydrogenase, cytochrome b556	40	0	0	Essential
FTL_1789	-	citrate synthase	109	0.009	20	Essential
FTL_1790	ampG	major facilitator superfamily transporter	151	0.861	8959	Non-essential
FTL_1791	-	superoxide dismutase	53	0.019	522	Essential
FTL_1792	-	glutaredoxin-like protein	26	0.962	4149	Non-essential
FTL_1793	-	hypothetical protein	327	0.976	374871	Non-essential
FTL_1794	atpC	F0F1 ATP synthase subunit epsilon	39	0.308	9087	Essential and non-essential domains
FTL_1795	-	F0F1 ATP synthase subunit beta	130	0.008	419	Essential
FTL_1796	-	F0F1 ATP synthase subunit gamma	89	0.034	11	Essential
FTL_1797	-	F0F1 ATP synthase subunit alpha	128	0.039	175	Essential
FTL_1798	-	F0F1 ATP synthase subunit delta	52	0.019	6	Essential
FTL_1799	-	F0F1 ATP synthase subunit B	43	0.023	2	Essential
FTL_1800	-	F0F1 ATP synthase subunit C	25	0	0	Essential
FTL_1801	-	F0F1 ATP synthase subunit A	69	0.058	11	Essential
FTL_1802	-	hypothetical protein	49	0.653	4016	Essential and non-essential domains
FTL_1803	ileP	major facilitator transporter, isoleucine transporter	134	0.948	13239	Non-essential
FTL_1804	-	ribosomal large subunit pseudouridine synthase C	91	0.978	75971	Non-essential
FTL_1805	-	ATPase	112	0.964	46063	Non-essential
FTL_1806	fptD	major facilitator transporter, member of Fpt (Francisella phagosomal transporter) subfamily	145	0.834	7555	Non-essential
FTL_1807	hisS	histidyl-tRNA synthetase	124	0.016	51	Essential
FTL_1808	-	ribosome-binding factor A	48	0.021	2	Essential
FTL_1809	infB	translation initiation factor IF-2	203	0.01	11	Essential
FTL_1810	nusA	transcription elongation factor NusA	131	0.023	112	Essential
FTL_1811	-	hypothetical protein	40	0	0	Essential
FTL_1812	hemE	uroporphyrinogen decarboxylase	105	0.029	768	Essential
FTL_1813	-	-	25	0.72	9168	Essential and non-essential domains
FTL_1814	-	-	100	0.99	107974	Non-essential
FTL_1815	isftu1	transposase	100	1	92002	Non-essential
FTL_1816	-	-	16	0.062	673	Essential
FTL_1817	-	NADH dehydrogenase I subunit N	153	0.046	5815	Essential
FTL_1818	-	NADH dehydrogenase I subunit M	154	0.006	3	Essential
FTL_1819	-	NADH dehydrogenase I subunit L	211	0.009	96	Essential
FTL_1820	-	NADH dehydrogenase I subunit K	36	0.028	2	Essential
FTL_1821	-	NADH dehydrogenase I subunit J	65	0.015	2	Essential
FTL_1822	-	NADH dehydrogenase subunit I	46	0.022	3	Essential
FTL_1823	-	NADH dehydrogenase I subunit H	112	0.027	104	Essential
FTL_1824	-	NADH dehydrogenase subunit G	224	0.009	153	Essential
FTL_1825	-	NADH dehydrogenase I subunit F	114	0.018	8	Essential
FTL_1826	-	NADH dehydrogenase I subunit E	45	0	0	Essential
FTL_1827	-	NADH dehydrogenase subunit D	100	0.01	96	Essential
FTL_1828	-	NADH dehydrogenase I	51	0.02	2	Essential
FTL_1829	-	NADH dehydrogenase subunit B	42	0	0	Essential
FTL_1830	-	NADH dehydrogenase I subunit A	33	0	0	Essential
FTL_1831	fur	ferric uptake regulation protein	35	0.971	6518	Non-essential
FTL_1832	fslA	hypothetical protein	198	0.99	262225	Non-essential
FTL_1833	fslB	hypothetical protein	160	0.825	8172	Non-essential
FTL_1834	fslC	diaminopimelate decarboxylase	131	0.977	124765	Non-essential
FTL_1835	fslD	hypothetical protein	139	0.978	156485	Non-essential
FTL_1836	fslE	hypothetical protein	166	0.982	214684	Non-essential
FTL_1837	fslF	hypothetical protein	47	0.979	37170	Non-essential
FTL_1838	-	hypothetical protein	28	0.964	49980	Non-essential
FTL_1839	-	lipase/acyltransferase	61	1	62158	Non-essential
FTL_1840	-	hypothetical protein	46	1	55165	Non-essential
FTL_1841	gatB	aspartyl/glutamyl-tRNA amidotransferase subunit B	125	0.04	716	Essential
FTL_1842	gatA	aspartyl/glutamyl-tRNA amidotransferase subunit A	140	0.029	12	Essential
FTL_1843	-	Glu-tRNAGln amidotransferase C subunit	23	0	0	Essential
FTL_1844	-	secretion protein	52	0.981	80425	Non-essential
FTL_1845	-	RND efflux membrane fusion protein	43	1	51056	Non-essential
FTL_1846	-	hypothetical protein	57	1	49265	Non-essential
FTL_1847	-	toxin secretion ABC transporter ATP-binding protein	53	0.981	68192	Non-essential
FTL_1848	-	hypothetical protein	51	0.941	49398	Non-essential
FTL_1849	-	hypothetical protein	63	0.937	69044	Non-essential
FTL_1850	purB	adenylosuccinate lyase	114	0.088	1161	Essential
FTL_1851	isftu2	transposase	76	1	61603	Non-essential
FTL_1852	-	hypothetical protein	49	0.98	51462	Non-essential
FTL_1853	-	lipoprotein	98	0.98	116850	Non-essential
FTL_1854	-	hypothetical protein	90	0.967	117617	Non-essential
FTL_1855	-	-	60	0.983	71880	Non-essential
FTL_1856	-	-	25	1	31905	Non-essential
FTL_1857	-	-	23	0.913	27541	Non-essential
FTL_1858	-	-	34	1	45064	Non-essential
FTL_1859	-	-	18	1	24403	Non-essential
FTL_1860	purL	phosphoribosylformylglycinamidine synthase	305	0.984	126852	Non-essential
FTL_1861	purF	amidophosphoribosyltransferase	134	0.97	53533	Non-essential
FTL_1862	-	hypothetical protein	17	1	18109	Non-essential
FTL_1863	-	glutamate decarboxylase	84	0.976	111983	Non-essential
FTL_1864	-	hypothetical protein	62	0.145	4526	Essential
FTL_1865	-	outer membrane protein tolC	149	0.805	23860	Essential and non-essential domains
FTL_1866	-	protein-L-isoaspartate O-methyltransferase	71	0.958	31280	Non-essential
FTL_1867	-	protease yegQ	111	0.973	130256	Non-essential
FTL_1868	-	multidrug resistance protein, membrane located	115	0.991	179208	Non-essential
FTL_1869	-	Na+/H+ antiporter	158	0.032	3239	Essential
FTL_1870	-	-	29	1	27376	Non-essential
FTL_1871	-	-	110	0.955	115709	Non-essential
FTL_1872	-	-	39	0.923	40633	Non-essential
FTL_1873	-	amino acid transporter	192	0.036	1102	Essential
FTL_1874	obgE	GTPase ObgE	92	0.033	17	Essential
FTL_1875	-	aromatic amino acid HAAP transporter	155	0.948	141653	Non-essential
FTL_1876	-	outer membrane associated protein, fragment	44	0.977	64526	Non-essential
FTL_1877	-	-	41	0.976	40267	Non-essential
FTL_1878	-	two component sensor protein kdpD	162	0.975	191842	Non-essential
FTL_1879	-	osmosensitive K+ channel His kinase sensor	108	0.991	132211	Non-essential
FTL_1880	-	potassium-transporting ATPase C chain	61	0.984	60242	Non-essential
FTL_1881	-	haloacid dehalogenase-like hydrolase	98	0.949	95871	Non-essential
FTL_1882	-	potassium-transporting ATPase B chain	107	1	115717	Non-essential
FTL_1883	-	potassium-transporting ATPase subunit A	200	0.99	305536	Non-essential
FTL_1884	-	hypothetical protein	15	1	19377	Non-essential
FTL_1885	isftu2	transposase	91	1	91516	Non-essential
FTL_1886	isftu1	transposase	94	1	88404	Non-essential
FTL_1887	-	3-isopropylmalate dehydrogenase	42	1	53281	Non-essential
FTL_1888	leuD	isopropylmalate isomerase small subunit	55	0.982	53426	Non-essential
FTL_1889	-	isopropylmalate isomerase large subunit	135	0.956	198257	Non-essential
FTL_1890	-	-	30	1	27462	Non-essential
FTL_1891	isftu1	transposase	100	1	107523	Non-essential
FTL_1892	-	hypothetical protein	143	0.993	160806	Non-essential
FTL_1893	-	-	14	1	13642	Non-essential
FTL_1894	-	transposase	64	1	56407	Non-essential
FTL_1895	-	-	26	0.962	46514	Non-essential
FTL_1896	-	hypothetical protein	151	0.974	196456	Non-essential
FTL_1897	-	outer membrane lipoprotein	62	0.984	70885	Non-essential
FTL_1898	-	DNA polymerase III subunit delta	92	0.022	131	Essential
FTL_1899	-	glutamine synthetase	95	0.032	1060	Essential
FTL_1900	-	L-glutaminase	149	0.966	196276	Non-essential
FTL_1901	-	hypothetical protein	112	0.964	120850	Non-essential
FTL_1902	-	hypothetical protein	64	0.984	61128	Non-essential
FTL_1903	-	lysyl-tRNA synthetase	155	0.019	312	Essential
FTL_1904	-	peptide chain release factor 2	75	0	0	Essential
FTL_1905	-	DNA polymerase III subunit gamma and tau	166	0.042	3628	Essential
FTL_1906	lpxC	UDP-3-O-[3-hydroxymyristoyl] N-acetylglucosamine deacetylase	76	0.026	1305	Essential
FTL_1907	-	cell division protein FtsZ	92	0.033	7	Essential
FTL_1908	-	cell division protein FtsA	120	0.042	17	Essential
FTL_1909	-	cell division protein FtsQ	85	0.082	2835	Essential
FTL_1910	-	D-alanyl-alanine synthetase A	69	0.014	6	Essential
FTL_1911	tadA	zinc-binding domain-containing protein (likely adenosine deaminase)	39	0.718	1175	Non-essential
FTL_1912	rpsA	30S ribosomal protein S1	135	0.178	4104	Essential and non-essential domains
FTL_1913	-	Sua5/YciO/YrdC family protein	72	0.028	2387	Essential
FTL_1914	ripA	hypothetical protein	65	0.969	22832	Non-essential
FTL_1915	-	putative acyltransferase	98	0.888	12979	Essential and non-essential domains
FTL_1916	-	competence-like protein	257	0.992	282440	Non-essential
FTL_1917	-	30S ribosomal protein S6	104	0.942	111314	Non-essential
FTL_1918	-	30S ribosomal protein S6 modification protein-like protein	34	0.941	36467	Non-essential
FTL_1919	-	-	112	0.982	142965	Non-essential
FTL_1920	-	-	53	1	68104	Non-essential
FTL_1921	-	ABC transporter ATP-binding protein	73	1	85198	Non-essential
FTL_1922	-	YggT family protein	70	0.914	82960	Non-essential
FTL_1923	-	hypothetical protein	79	0.975	119411	Non-essential
FTL_1924	-	-	61	0.967	71451	Non-essential
FTL_1925	isftu1	transposase	100	1	91595	Non-essential
FTL_1926	isftu2	transposase	57	1	46464	Non-essential
FTL_1927	-	-	20	1	23368	Non-essential
FTL_1928	-	-	76	0.987	95315	Non-essential
FTL_1929	purH	bifunctional phosphoribosylaminoimidazolecarboxamide formyltransferase/IMP cyclohydrolase	127	0.961	62371	Non-essential
FTL_1930	purA	adenylosuccinate synthetase	121	0.967	10393	Non-essential
FTL_1931	-	hypoxanthine-guanine phosphoribosyltransferase	56	0.964	2425	Non-essential
FTL_1932	-	-	18	1	20540	Non-essential
FTL_1933	-	-	56	0.982	71638	Non-essential
FTL_1934	-	ABC transporter permease	101	0.98	121778	Non-essential
FTL_1935	-	ABC transporter ATP-binding protein	71	0.972	72760	Non-essential
FTL_1936	-	periplasmic solute binding family protein	93	0.989	101194	Non-essential
FTL_1937	-	-	44	0.977	44781	Non-essential
FTL_1938	-	-	100	0.98	115144	Non-essential
FTL_1939	-	outer membrane lipoprotein	49	0.98	68281	Non-essential
FTL_1940	-	trp repressor binding protein	57	0.07	1491	Essential
FTL_1941	-	tRNA processing ribonuclease BN	140	0.936	147951	Non-essential
FTL_1942	-	transporter	71	0.958	21275	Non-essential
FTL_1943	-	primosomal protein N'	243	0.794	6861	Essential and non-essential domains
FTL_1944	isftu1	transposase	100	1	107751	Non-essential
FTL_1945	-	hypothetical protein	29	0.931	28521	Non-essential
FTL_1946	-	hypothetical protein	33	1	29191	Non-essential
FTL_1947	-	putative ABC transporter ATP-binding protein	151	0.987	175560	Non-essential
FTL_1948	-	major facilitator transporter	175	0.983	191494	Non-essential
FTL_1949	-	hypothetical protein	31	0.968	22809	Non-essential
FTL_1950	-	hypothetical protein	105	0.981	90286	Non-essential
FTL_1951	-	amino acid transporter LysE	36	0.944	39267	Non-essential
FTL_1952	-	-	39	0.974	46991	Non-essential
FTL_1953	-	-	25	0.96	29453	Non-essential
FTL_1954	-	hypothetical protein	50	0.98	50563	Non-essential
FTL_1955	-	-	52	1	38088	Non-essential
FTL_1956	pepN	aminopeptidase N	271	0.982	194385	Non-essential
FTL_1957	-	heat shock protein	55	0.964	49422	Non-essential
FTL_1958	-	bifunctional indole-3-glycerol phosphate synthase/phosphoribosylanthranilate isomerase	143	0.972	94604	Non-essential
FTL_1959	-	hypothetical protein	19	1	27628	Non-essential
FTL_1960	-	peptide methionine sulfoxide reductase MsrA	90	0.978	87657	Non-essential
FTL_1961	-	hypothetical protein	33	0.97	23411	Non-essential
FTL_1962	-	hypothetical protein	35	0.971	46393	Non-essential
FTL_1963	-	hypothetical protein	40	0.975	38145	Non-essential
FTL_1964	-	-	127	0.984	137372	Non-essential
FTL_1965	-	-	81	0.988	82700	Non-essential
FTL_1966	-	anthranilate synthase component I	175	0.977	165631	Non-essential
FTL_1967	-	trp operon repressor	37	0.946	30691	Non-essential
FTL_1968	-	ribonuclease G	169	0.97	151662	Non-essential
FTL_R0001	ssrA	-	39	0.051	6	Essential
FTL_R0002	-	-	10	0.1	3	Essential
FTL_R0003	-	16S ribosomal RNA	85	0.988	122887	Non-essential
FTL_R0004	tRNA-Ile1	Ile tRNA	5	1	1965	Non-essential
FTL_R0005	tRNA-Ala1	Ala tRNA	1	1	1103	Non-essential
FTL_R0006	-	23S ribosomal RNA	200	0.995	197419	Non-essential
FTL_R0007	-	5S ribosomal RNA	6	1	4463	Non-essential
FTL_R0008	tRNA-Gln1	Gln tRNA	3	0	0	Essential
FTL_R0009	tRNA-Glu1	Glu tRNA	3	0	0	Essential
FTL_R0010	rnpB	-	22	0.136	61	Essential
FTL_R0011	tRNA-Gly3	Gly tRNA	2	1	1199	Non-essential
FTL_R0012	tRNA-Arg3	Arg tRNA	6	0	0	Essential
FTL_R0013	tRNA-Ser1	Ser tRNA	4	0.5	3764	Non-essential
FTL_R0014	tRNA-Ser2	Ser tRNA	5	0.2	3	Essential
FTL_R0015	tRNA-Val1	Val tRNA	2	1	3788	Non-essential
FTL_R0016	-	16S ribosomal RNA	85	0.988	122299	Non-essential
FTL_R0017	tRNA-Ile2	Ile tRNA	5	1	1984	Non-essential
FTL_R0018	tRNA-Ala2	Ala tRNA	1	1	1045	Non-essential
FTL_R0019	-	23S ribosomal RNA	200	0.995	197656	Non-essential
FTL_R0020	-	5S ribosomal RNA	6	1	4398	Non-essential
FTL_R0021	tRNA-Met3	Met tRNA	7	0	0	Essential
FTL_R0022	tRNA-Leu1	Leu tRNA	1	1	1084	Non-essential
FTL_R0023	tRNA-Asn1	Asn tRNA	3	0	0	Essential
FTL_R0024	tRNA-Gly1	Gly tRNA	2	0	0	Essential
FTL_R0025	tRNA-Cys1	Cys tRNA	2	0	0	Essential
FTL_R0026	tRNA-Leu2	Leu tRNA	3	0	0	Essential
FTL_R0027	-	-	9	1	5541	Non-essential
FTL_R0028	-	16S ribosomal RNA	85	0.988	123138	Non-essential
FTL_R0029	tRNA-Ile3	Ile tRNA	5	1	1928	Non-essential
FTL_R0030	tRNA-Ala3	Ala tRNA	1	1	1092	Non-essential
FTL_R0031	-	23S ribosomal RNA	200	0.995	197654	Non-essential
FTL_R0032	-	5S ribosomal RNA	6	1	4333	Non-essential
[truncated: 21 more rows]
