# Supplementary material for: Tn-Seq reveals hidden complexity in the utilization of host-derived glutathione in Francisella tularensis
Source: PLoS Pathog. 2020 Jun 3;16(6):e1008566. doi: 10.1371/journal.ppat.1008566 (PMC7340319; doi:10.1371/journal.ppat.1008566)
Supplement: S2 Table — (XLSX) [file ppat.1008566.s007.xlsx]

## Sheet: Sheet1
Locus Tag	Locus	Protein Name	Number of TA sites used in analysis	MWU (p-value)	Average Fold Change	log2FC	Average Reads (inoculum)	Reads (Output)	FC < LOD?
FTL_0010	glpe	thiosulfate sulfurtransferase	46.48	5.92165e-08	0.25633	-1.96393	1573.43	403	-		Column A	Locus tag for each F. tularensis LVS gene
FTL_0015	ackA	propionate kinase	119	9.12673e-09	0.479842	-1.05937	32797.4	15737	-		Column B	Locus name for each F. tularensis LVS gene
FTL_0016	pta	phosphate acetyltransferase	209.82	9.24388e-18	0.450443	-1.15058	51379.4	23143	-		Column C	Product name for each F. tularensis LVS gene
FTL_0033	pyrC	dihydroorotase	66.72	1.79788e-19	0.280866	-1.83205	734.514	206	-		Column D	Average number of TA sites used in MWU simulations and analysis
FTL_0046	-	diyroorotate dehydrogenase	76.46	2.13276e-10	0.369402	-1.43673	5406.93	1997	-		Column E	Average MWU p-value for all simulated comparisions between the inoculum data set with the data set obtained after intramacrophage growth
FTL_0057	-	hypothetical protein, membrane protein	71.92	2.30516e-22	0.045813	-4.4481	18794.9	861	-		Column F	Average fold change (column I divided by column H) for all simulated comparisions between the inoculum data set with the data set obtained after intramacrophage growth
FTL_0087	pslC	acetyltransferase protein	78.74	4.40264e-05	0.420946	-1.24829	7127.95	3000	-		Column G	Log base 2-transformed fold change (column F) for all simulated comparisions between the inoculum data set with the data set obtained after intramacrophage growth
FTL_0113	iglC	intracellular growth locus, subunit C	74	8.96613e-06	0.499057	-1.00272	21605.8	10782	-		Column H	Average number of reads mapped to a locus across all simulated inoculum data sets (50)
FTL_0133	feoB	ferrous iron transport protein	234.84	1.27354e-20	0.422739	-1.24216	38086	16100	-		Column I	Average number reads mapped to a locus in the data set obtained after intramacrophage growth
FTL_0148	-	Sodium/hydrogen exchanger (antiporter) family protein	189.34	9.24279e-27	0.295361	-1.75945	7964.6	2352	-		Column J	Reports if the value in Column I = 0, in which case it was modified to 1 in to enable a fold change calculation
FTL_0172	murC	UDP-N-acetylmuramate--L-alanine ligase	98.56	3.80056e-33	0.290839	-1.78171	2194.77	638	-
FTL_0177	-	hypothetical protein	12	0.0071741	0.334708	-1.57903	1775.47	594	-
FTL_0223	-	dihydrofolate reductase type I	8.3	0.0119686	0.166818	-2.58366	37.6728	6	-
FTL_0229	cdsA	phosphatidate cytidylyltransferase	4.8	0.0130794	0.00963725	-6.69716	104.848	1	No output reads
FTL_0284	-	hypothetical protein	41	5.01516e-06	0.333325	-1.585	2820.85	940	-
FTL_0290	xerC	integrase/recombinase XerC	85.26	5.11242e-14	0.448565	-1.15661	2270.31	1018	-
FTL_0291	-	aromatic amino acid HAAP transporter	160.92	2.10157e-25	0.258127	-1.95385	47873.5	12357	-
FTL_0304	nhaP	Na+/H+ antiporter	150.72	1.82593e-52	0.0107085	-6.5451	42770.9	458	-
FTL_0325	-	OmpA family protein	89.44	8.45178e-09	0.425203	-1.23378	22296.4	9480	-
FTL_0334	-	TolB protein precursor	6.66	0.0189794	0.46502	-1.10464	286.941	133	-
FTL_0372	gpsA	NAD(P)H-dependent glycerol-3-phosphate dehydrogenase	88.92	5.11395e-08	0.436406	-1.19626	2833.65	1236	-
FTL_0387	aspC1	aspartate aminotransferase	109	9.06153e-28	0.142561	-2.81035	22903.7	3265	-
FTL_0393	lpxE	lipid A 1-phosphatase	83	1.26014e-19	0.134469	-2.89465	26014.2	3498	-
FTL_0395	purM	phosphoribosylaminoimidazole synthetase	88.86	2.83773e-32	0.00959949	-6.70283	11981	115	-
FTL_0396	purCD	fusion protein PurC/PurD	189.78	2.69674e-64	0.0264142	-5.24254	29644.3	783	-
FTL_0397	purN	phosphoribosylglycinamide formyltransferase	64	2.93594e-13	0.228665	-2.12869	17091.3	3908	-
FTL_0398	purE	phosphoribosylaminoimidazole carboxylase,catalyic subunit	41.72	1.00364e-16	0.00324918	-8.26571	2155.44	7	-
FTL_0402	ispZ	intracellular septation protein A family protein	61.98	1.74173e-21	0.0288996	-5.11281	5814.37	168	-
FTL_0413	murA	UDP-N-acetylglucosamine 1-carboxyvinyltransferase	7.68	0.0107436	0.26162	-1.93445	28.052	7	-
FTL_0430	-	hypothetical protein	82.86	1.55295e-19	0.219106	-2.1903	16965.7	3717	-
FTL_0434	-	hypothetical protein	6	0.0100433	0.113162	-3.14354	469.481	53	-
FTL_0439	-	hypothetical protein	103.06	2.47591e-37	0.342421	-1.54616	1864.08	638	-
FTL_0449	pigR	pathogenicity island gene regulator	20.84	7.08931e-09	0.00634567	-7.30001	946.557	6	-
FTL_0450	psd	phosphatidylserine decarboxylase	4.56	0.0180317	0.0436066	-4.51931	23.7428	1	No output reads
FTL_0466	-	soluble lytic murein transglycosylase	36.48	1.82836e-09	0.390727	-1.35577	635.958	248	-
FTL_0483	glgB	glycogen branching protein	181.98	1.44039e-26	0.302817	-1.72348	24633	7459	-
FTL_0508	mpl	UDP-N-acetylmuramate--L-alanyl-gamma-D-glutamyl-meso-diaminopimelate ligase	100.58	4.51478e-17	0.305533	-1.7106	2112.11	645	-
FTL_0519	minD	septum site-determining protein MinD	62.2	3.5559e-06	0.44666	-1.16275	1436.18	641	-
FTL_0520	minC	septum site-determining protein MinC	58.82	2.08228e-06	0.389735	-1.35943	1389.71	541	-
FTL_0541	-	hypothetical protein	68.82	1.89516e-18	0.166833	-2.58352	5138.2	857	-
FTL_0545	pcs	phosphatidylcholine synthase	99.84	1.43974e-16	0.220134	-2.18355	22660.1	4988	-
FTL_0553	lepB	signal peptidase I	4.18	0.034	0.0111119	-6.49175	90.8542	1	No output reads
FTL_0554	rnc	ribonuclease III	52.12	2.89792e-18	0.0579684	-4.10859	811.907	47	-
FTL_0592	wbtA	dTDP-glucose 4,6-dehydratase	160.98	2.13914e-58	0.00894679	-6.80441	24255.4	217	-
FTL_0593	wbtB	galactosyl transferase	4.52	0.0219048	0.00427354	-7.87035	234.783	1	No output reads
FTL_0594	wbtC	UDP-glucose 4-epimerase	87	1.26628e-32	0.00484357	-7.68971	10324	50	-
FTL_0595	-	galacturonosyl transferase	12.24	0.021148	0.251359	-1.99218	215.776	54	-
FTL_0597	wbtF	NAD dependent epimerase	84.42	2.73597e-30	0.0399082	-4.64717	1655.04	66	-
FTL_0598	wzy	membrane protein/O-antigen protein	149.84	5.7854e-54	0.0145705	-6.1008	12080	176	-
FTL_0606	wbtM	dTDP-D-glucose 4,6-dehydratase	108.96	6.13612e-37	0.0815512	-3.61615	9271.42	756	-
FTL_0609	manB	phosphomannomutase	39.38	0.000133916	4.54793	2.18521	40.638	181	-
FTL_0611	trx1	thioredoxin	23.78	0.00116032	0.309379	-1.69255	967.249	299	-
FTL_0616	rpoA2	DNA-directed RNA polymerase subunit alpha	25.86	2.57383e-09	0.0510043	-4.29324	1314.5	67	-
FTL_0660	feoA	ferrous iron transport protein A	18	0.0165849	0.379736	-1.39693	2039.26	774	-
FTL_0666	recC	exodeoxyribonuclease V subunit gamma	160.02	1.01515e-46	0.384827	-1.37772	2139.44	823	-
FTL_0669	recB	exodeoxyribonuclease V subunit beta	142.72	7.13429e-44	0.248333	-2.00965	1720.51	427	-
FTL_0672	panD	aspartate alpha-decarboxylase	6	0.0219048	0.205732	-2.28116	59.1544	12	-
FTL_0674	panB	3-methyl-2-oxobutanoate hydroxymethyltransferase	10.96	0.00510458	0.422655	-1.24245	341.594	144	-
FTL_0679	potI	ATP-binding cassette putrescine uptake system, membrane protein, subunit I	25.12	8.22848e-08	0.32168	-1.6363	203.126	65	-
FTL_0680	potH	ATP-binding cassette putrescine uptake system, membrane protein, subunit H	31.78	9.27741e-07	0.363562	-1.45973	212.875	77	-
FTL_0681	potG	ATP-binding cassette putrescine uptake system, ATP-binding protein	21.76	1.21e-06	0.0543643	-4.2012	148.387	8	-
FTL_0706	wyz	predicted O-antigen ligase	176	3.79328e-65	0.0049767	-7.65059	19893.6	99	-
FTL_0707	-	glycosyl transferase family protein	118.94	3.40538e-31	0.143731	-2.79856	13853.2	1991	-
FTL_0722	-	DedA family protein	56.58	4.24245e-12	0.314755	-1.6677	699.955	220	-
FTL_0746	-	hypothetical protein	5.4	0.0228081	0.12504	-2.99954	208.928	26	-
FTL_0766	ggt	gamma-glutamyltranspeptidase	186.86	2.68447e-56	0.038505	-4.69881	60591	2333	-
FTL_0803	-	hypothetical protein	29.96	0.00035699	0.433752	-1.20506	1640.07	711	-
FTL_0832	-	Mur ligase family protein	130.1	1.98968e-19	0.269079	-1.8939	2171.12	584	-
FTL_0837	metIQ	D-methionine binding transport protein, ABC transporter, membrane and periplasmic protein	146.48	1.86072e-48	0.0245572	-5.34771	10181.2	250	-
FTL_0838	metN	D-methionine transport protein, ABC transporter,ATP-binding subunit	89.76	1.68249e-31	0.0149533	-6.06339	5484.83	82	-
FTL_0847	yajC	preprotein translocase family protein	15.44	5.66927e-07	0.00604736	-7.36948	166.733	1	No output reads
FTL_0848	secD	preprotein translocase subunit SecD	153	1.73278e-57	0.00358665	-8.12315	3067.9	11	-
FTL_0849	secF	preprotein translocase subunit SecF	76.7	2.07391e-16	0.407818	-1.294	3132.22	1277	-
FTL_0853	-	hypothetical protein	60	2.86442e-06	0.347644	-1.52432	13509.3	4696	-
FTL_0878	-	DNA/RNA endonuclease family protein	106.78	2.18651e-07	0.444453	-1.1699	39057.7	17359	-
FTL_0886	-	(dimethylallyl)adenosine tRNA methylthiotransferase	101.92	1.59885e-05	0.499173	-1.00239	7670.05	3828	-
FTL_0891	tig	trigger factor	69.94	9.75559e-12	0.344331	-1.53813	860.715	296	-
FTL_0892	clpP	ATP-dependent Clp protease proteolytic subunit	52.66	6.99675e-08	0.291978	-1.77607	1001.15	292	-
FTL_0893	clpX	ATP-dependent protease ATP-binding subunit ClpX	90.5	3.06498e-17	0.245469	-2.02639	1626.78	399	-
FTL_0894	lon	DNA-binding, ATP-dependent protease La	210.46	2.66206e-12	0.501875	-0.994601	9979.33	5008	-
FTL_0903	-	hypothetical protein	99.84	4.36758e-09	0.397826	-1.32979	7992.04	3179	-
FTL_0904	-	hypothetical protein	91.64	4.14186e-07	0.473511	-1.07853	7409.39	3508	-
FTL_0918	yccA	hypothetical protein	85	3.14387e-09	0.354111	-1.49773	16380	5800	-
FTL_0930	ruvC	Holliday junction resolvase	41.84	1.65189e-06	0.383768	-1.3817	688.564	264	-
FTL_0932	ruvA	Holliday junction DNA helicase RuvA	37.18	2.18499e-08	0.226819	-2.14039	252.276	57	-
FTL_0959	pilD	Type IV pili leader peptidase and methylase.	95	2.47554e-15	0.250829	-1.99523	37169.8	9323	-
FTL_0960	udhA	soluble pyridine nucleotide transhydrogenase	106.12	1.12674e-22	0.282378	-1.8243	3892.87	1099	-
FTL_0964	hslU	ATP-dependent protease ATP-binding subunit HslU	100.62	5.03732e-09	0.448001	-1.15843	8605.85	3855	-
FTL_0965	hslV	ATP-dependent protease peptidase subunit	46	0.000376155	0.492953	-1.02048	3918.19	1931	-
FTL_1045	-	lipoprotein	56	2.57011e-05	0.468668	-1.09336	11516.6	5397	-
FTL_1048	-	hypothetical protein, contains yqeY domain	9.78	0.0298631	0.415064	-1.26859	65.7888	27	-
FTL_1049	dnaG	DNA primase	4	0.0308571	0.00969957	-6.68786	207.393	2	-
FTL_1068	truA	tRNA pseudouridine synthase A	38.8	1.35591e-08	0.343277	-1.54255	400.066	137	-
FTL_1096	fipB	Disulfide bond formation protein A	119	1.89941e-41	0.0237557	-5.39558	26773.5	636	-
FTL_1097	fipA	Macrophage infectivity potentiator, fragment	19	6.10964e-07	0.0819273	-3.60951	3956.07	324	-
FTL_1159	iglC	intracellular growth locus, subunit C	74	1.84255e-06	0.46422	-1.10712	25068.5	11637	-
FTL_1216	-	hypothetical protein	53.9	0.000191796	0.457896	-1.12691	1787.54	818	-
FTL_1251	-	proton-dependent oligopeptide transport (POT) family protein	160.64	2.01708e-53	0.0325301	-4.94208	10360.4	337	-
FTL_1263	fadD2	AMP-binding family protein	171.76	1.60091e-50	0.0592303	-4.07752	46228	2738	-
FTL_1266	-	lipase/esterase	92.92	1.43908e-27	0.0486206	-4.36229	8145.54	396	-
FTL_1271	bioA	adenosylmethionine-8-amino-7-oxononanoate aminotransferase	137.8	2.25402e-45	0.0444405	-4.49198	10351.9	460	-
FTL_1272	bioB	biotin synthase	33.24	6.70436e-12	0.114125	-3.13131	272.648	31	-
FTL_1273	bioF	8-amino-7-oxononanoate synthase	120.54	5.2667e-38	0.0916432	-3.44783	4660.44	427	-
FTL_1274	bioC	biotin synthesis protein BioC	77.02	1.41438e-26	0.0293623	-5.08989	2555.59	75	-
FTL_1275	bioD	dethiobiotin synthetase	70.96	1.11512e-18	0.297231	-1.75034	6242.28	1855	-
FTL_1286	fvfA	Francisella virulence factor A	11.94	0.000544408	0.0820335	-3.60764	1817.47	149	-
FTL_1306	dipA	hypothetical protein	102.92	8.49334e-06	0.460072	-1.12007	17998.7	8280	-
FTL_1328	fopA	outer membrane associated protein	109.88	7.30537e-19	0.229076	-2.1261	10840.4	2483	-
FTL_1331	-	hypothetical protein	35.1	7.27966e-07	0.20468	-2.28856	1418.04	290	-
FTL_1335	-	hypothetical protein	68	6.02939e-07	0.445471	-1.1666	15948.2	7104	-
FTL_1393	ppiC	peptidyl-prolyl cis-trans isomerase	19.4	0.0223785	0.453664	-1.14031	302.983	137	-
FTL_1411	-	hypothetical protein	24.98	0.00114821	0.370685	-1.43173	780.335	289	-
FTL_1414	capA	hypothetical protein	133.96	1.62974e-37	0.092067	-3.44117	37256.6	3430	-
FTL_1415	capC	capsule biosynthesis protein CapC	70	3.953e-21	0.103308	-3.27498	20735.4	2142	-
FTL_1416	capB	capsule biosynthesis protein capB	120	2.14458e-36	0.105304	-3.24736	35535.9	3742	-
FTL_1458	secA	preprotein translocase subunit SecA	15.82	0.0263001	0.499387	-1.00177	2331.64	1164	-
FTL_1479	pepA	cytosol aminopeptidase	134.82	2.6331e-13	0.390064	-1.35822	9966.04	3887	-
FTL_1493	-	polysaccharide biosynthesis protein (export protein)	7.24	0.0333291	0.329374	-1.6022	413.825	136	-
FTL_1548	chaC	gamma-glutamyl cyclotransferase	72	7.6311e-28	0.00224466	-8.79929	14702.7	33	-
FTL_1553	sucC	succinyl-CoA synthetase subunit beta	12.9	1.05542e-05	0.0284717	-5.13433	36.3502	1	No output reads
FTL_1554	sucD	succinyl-CoA synthetase, alpha subunit	12.82	8.50708e-06	0.0211287	-5.56465	48.2963	1	No output reads
FTL_1584	perM	PerM family protein	124.98	1.72515e-46	0.00588629	-7.40843	4758.17	28	-
FTL_1593	aroD	3-dehydroquinate dehydratase	30.32	7.4538e-05	0.231951	-2.10811	3230.39	749	-
FTL_1606	sspA	stringent starvation protein A	7.62	0.0106649	0.372745	-1.42374	65.9168	24	-
FTL_1613	ftsW	cell division protein FtsW	13.1	0.0103313	0.226335	-2.14347	1812.11	410	-
FTL_1616	pckA	phosphoenolpyruvate carboxykinase	74.16	4.75961e-07	0.489454	-1.03075	575.225	281	-
FTL_1670	dsbB	disulfide bond formation protein	55	1.59137e-21	0.00392059	-7.99471	13774.6	54	-
FTL_1701	glpX	fructose 1,6-bisphosphatase II	80	5.17829e-22	0.111742	-3.16176	17568.5	1963	-
FTL_1727	ampD	N-acetyl-anhydromuranmyl-L-alanine amidase	38.52	7.77571e-07	0.377533	-1.40533	1129.37	426	-
FTL_1729	nudH	dinucleoside polyphosphate hydrolase	42.88	1.13337e-05	0.373873	-1.41938	2480.43	927	-
FTL_1734	-	integrase/recombinase	67.34	2.19356e-12	0.310798	-1.68595	1494.26	464	-
FTL_1754	-	hypothetical protein	93.98	3.9243e-24	0.0857064	-3.54445	20408.2	1749	-
FTL_1779	secG	preprotein translocase subunit SecG	15	0.00512017	0.31464	-1.66822	681.46	214	-
FTL_1790	ampG	major facilitator superfamily transporter	114.88	8.35106e-32	0.1197	-3.06251	3050.2	365	-
FTL_1806	fptD	major facilitator transporter	102.82	9.89025e-31	0.21759	-2.20031	2294.05	499	-
FTL_1831	fur	ferric uptake regulation protein	32.9	3.55528e-08	0.163335	-2.6141	1874.75	306	-
FTL_1860	purL	phosphoribosylformylglycinamidine synthase	298.66	4.11576e-111	0.00236239	-8.72554	34288.2	81	-
FTL_1861	purF	amidophosphoribosyltransferase	129.92	1.50728e-45	0.0273194	-5.19393	14459.6	395	-
FTL_1911	-	zinc-binding domain-containing protein	22.8	2.09659e-07	0.151529	-2.72233	284.957	43	-
FTL_1914	ripA	hypothetical protein	60.5	1.04975e-22	0.0166467	-5.90862	5467.36	91	-
FTL_1915	-	putative acyltransferase	85.9	1.79498e-24	0.214731	-2.2194	3116.61	669	-
FTL_1929	purH	bifunctional phosphoribosylaminoimidazolecarboxamide formyltransferase/IMP cyclohydrolase	120.96	2.87802e-43	0.0198759	-5.65283	16000.4	318	-
FTL_1930	purA	adenylosuccinate synthetase	114.16	2.2792e-43	0.00256794	-8.60517	3116.52	8	-
